# Supplementary material for: Enterohemorrhagic Escherichia coli senses low biotin status in the large intestine for colonization and infection
Source: Nat Commun. 2015 Mar 20;6:6592. doi: 10.1038/ncomms7592 (PMC4382993; doi:10.1038/ncomms7592)
Supplement: Supplementary Data 1 — Genes with common and different changes in expression in O157 and O55, 3 h after incubation with HeLa cells [file ncomms7592-s2.xls]

## Sheet: common trend
Genes with common and different changes in expression in O157 and O55 3 h after incubation with HeLa cells
Common change trend
Locus_tag
O157	O55	Gene	Product	RPKM DMEM-grown O157	RPKM HeLa-attached O157	RPKM DMEM-grown O55	RPKM HeLa-attached O55	Fold_change in O157	P value	Fold_change in O55	P value
Up-regulated in both O157 and O55
Z0002	G2583_0002	thrA	bifunctional aspartokinase I/homeserine dehydrogenase I	33.3771	386.972	12.0473	203.38	11.59	9.81e-06	16.88	1.08e-05
Z0003	G2583_0003	thrB	homoserine kinase	22.1637	489.896	3.06627	154.324	22.1	7.05e-08	50.33	1.02e-07
Z0004	G2583_0004	thrC	threonine synthase	70.4057	330.074	28.4264	171.688	4.69	0.00437	6.04	0.0044
Z0016	G2583_0016	gef	Gef protein interferes with membrane function when in excess	278.721	2125.62	171.963	1690.36	7.63	0.000115	9.83	7.49e-05
Z0036	G2583_0032	dapB	dihydrodipicolinate reductase	41.2551	139.789	15.7734	88.8685	3.39	0.03345	5.63	0.01085
Z0037	G2583_0033	carA	carbamoyl phosphate synthase small subunit	34.2374	205.352	16.33	94.2148	6	0.00127	5.77	0.00811
Z0038	G2583_0034	carB	carbamoyl phosphate synthase large subunit	13.4405	271.434	8.83091	118.988	20.2	2.93e-07	13.47	0.000102
Z0062	G2583_0057	surA	peptidyl-prolyl cis-trans isomerase SurA	49.9441	398.673	59.9838	335.511	7.98	0.000133	5.59	0.00506
Z0073	G2583_0067	araC	DNA-binding transcriptional regulator AraC	18.1417	275.822	10.3728	352.127	15.2	2.67e-06	33.95	2.52e-08
Z0074	G2583_0068	yabI	hypothetical protein	78.2687	256.298	15.7933	203.422	3.27	0.03334	12.88	6.28e-05
Z0081	G2583_0076	leuC	isopropylmalate isomerase large subunit	7.62075	419.951	5.37922	72.9007	55.11	3.7e-10	13.55	0.000185
Z0082	G2583_0077	leuB	3-isopropylmalate dehydrogenase	6.7488	387.846	8.12042	100.309	57.47	3.76e-10	12.35	0.000214
Z0083	G2583_0078	leuA	2-isopropylmalate synthase	7.45643	328.028	9.27834	120.715	43.99	1.78e-09	13.01	9.46e-05
Z0090	G2583_0084	fruR	DNA-binding transcriptional regulator FruR	83.2624	492.125	40.3083	187.316	5.91	0.000916	4.65	0.01645
Z0093	G2583_0087	ftsL	cell division protein FtsL	139.176	570.754	45.9822	544.693	4.1	0.0086	11.85	2.85e-05
Z0095	G2583_0089	murE	UDP-N-acetylmuramoylalanyl-D-glutamate--2,6-diaminopimelate ligase	16.5523	209.426	6.09996	118.188	12.65	1.8e-05	19.38	2.13e-05
Z0096	G2583_0090	murF	UDP-N-acetylmuramoyl-tripeptide--D-alanyl-D-alanine ligase	14.1263	162.186	11.3511	80.7124	11.48	2.99e-05	7.11	0.00423
Z0098	G2583_0092	murD	UDP-N-acetylmuramoyl-L-alanyl-D-glutamate synthetase	2.26451	86.7605	6.86185	36.9397	38.31	4.75e-07	5.38	0.04598
Z0100	G2583_0094	murG	undecaprenyldiphospho-muramoylpentapeptide beta-N- acetylglucosaminyltransferase	17.1775	116.64	5.39452	83.182	6.79	0.0012	15.42	7.85e-05
Z0104	G2583_0098	ftsA	cell division protein FtsA	72.9765	268.687	62.2548	229.739	3.68	0.01774	3.69	0.0467
Z0128	G2583_0122	acnB	bifunctional aconitate hydratase 2/2-methylisocitrate dehydratase	233.515	1900.62	55.486	701.955	8.14	7.4e-05	12.65	1.47e-05
Z0131	G2583_0125	speE	spermidine synthase	53.5929	268.743	56.3444	304.785	5.01	0.00351	5.41	0.00602
Z0136	G2583_0129	hpt	hypoxanthine-guanine phosphoribosyltransferase	71.6415	540.796	43.4659	246.042	7.55	0.000178	5.66	0.00531
Z0142	G2583_0135	panD	aspartate alpha-decarboxylase	24.9742	245.308	15.0743	77.129	9.82	4.92e-05	5.12	0.01834
Z0156	G2583_0149	dksA	RNA polymerase-binding transcription factor	230.845	996.381	163.339	1105.81	4.32	0.00593	6.77	0.0011
Z0159	G2583_0152	hrpB	ATP-dependent RNA helicase HrpB	10.0293	40.0759	3.64113	44.1353	4	0.04128	12.12	0.00248
Z0173	G2583_0165	htrA	serine endoprotease	52.7066	958.588	22.276	740.744	18.19	1.78e-07	33.25	9.73e-09
Z0176	G2583_0168	dapD	2,3,4,5-tetrahydropyridine-2,6-carboxylate N-succinyltransferase	81.8721	539.145	20.7711	245.858	6.59	0.000453	11.84	6.03e-05
Z0186	G2583_0178	cdsA	CDP-diglyceride synthase	60.5986	262.218	40.575	308.246	4.33	0.00791	7.6	0.000856
Z0187	G2583_0179	yaeL	zinc metallopeptidase RseP	37.4425	442.233	44.4165	498.594	11.81	7.12e-06	11.23	4.37e-05
Z0188	G2583_0180	yaeT	outer membrane protein assembly factor YaeT	108.671	520.612	114.898	431.802	4.79	0.00348	3.76	0.03925
Z0193	G2583_0184	lpxA	UDP-N-acetylglucosamine acyltransferase	52.514	395.159	54.3838	285.799	7.52	0.000234	5.26	0.00745
Z0195	G2583_0186	rnhB	ribonuclease HII	3.28791	58.1436	6.84659	73.7713	17.68	3.7e-05	10.77	0.000975
Z0278	G2583_0257	fadE	acyl-CoA dehydrogenase	11.5319	349.458	11.0073	316.569	30.3	2e-08	28.76	1.72e-07
Z0281	G2583_0259	yafJ	putative amidotransferase	13.05	163.841	19.311	128.659	12.55	1.79e-05	6.66	0.00312
Z0301	G2583_0276	crl	DNA-binding transcriptional regulator Crl	90.8048	898.871	76.4238	391.056	9.9	2.04e-05	5.12	0.00782
Z0358	G2583_0383	yagX	putative enzyme	49.3069	199.997	19.2548	102.339	4.06	0.01141	5.31	0.01246
Z0360	G2583_0385	yagZ	hypothetical protein	156.975	775.179	41.3832	628.753	4.94	0.00267	15.19	3.81e-06
Z0398	G2583_0415	betA	choline dehydrogenase	6.45643	460.807	6.37151	244.072	71.37	3.55e-11	38.31	5.59e-08
Z0399	G2583_0416	betB	betaine aldehyde dehydrogenase	7.49272	844.701	2.12342	497.926	112.74	2.41e-13	234.49	7.05e-13
Z0400	G2583_0417	betI	transcriptional regulator BetI	9.28151	706.358	9.656	1188.99	76.1	5.38e-12	123.13	3e-13
Z0401	G2583_0418	betT	choline transport protein BetT	26.7018	488.41	34.8522	538.159	18.29	2.95e-07	15.44	4.41e-06
Z0426	G2583_0441	prpR	regulator for prp operon	3.10971	22.6132	5.54666	117.194	7.27	0.01143	21.13	2.3e-05
Z0444	G2583_0459	mhpR	DNA-binding transcriptional activator MhpR	13.7404	78.7685	3.48583	135.467	5.73	0.00419	38.86	3.08e-07
Z0457	G2583_0470	yaiN	regulator protein FrmR	40.2861	154.104	61.8273	330.659	3.83	0.01694	5.35	0.00646
Z0460	G2583_0473	afuA	periplasmic ferric iron-binding protein	1.94625	79.5716	4.39764	40.2602	40.88	9.85e-07	9.15	0.00403
Z0461	G2583_0474	-	putative permease; hexosephosphate transport	0	70.1757	0.72705	74.6166	#DIV/0!	6.69e-08	102.63	3.09e-06
Z0463	G2583_0476	-	putative response regulator; hexosephosphate transport	23.3395	222.1	10.2387	167.153	9.52	6.49e-05	16.33	1.32e-05
Z0472	G2583_0484	yaiH	beta-lactam binding protein AmpH	19.4166	115.216	9.63586	153.695	5.93	0.0023	15.95	2.47e-05
Z0475	G2583_0487	-	hypothetical protein	15.4952	377.156	26.0822	112.703	24.34	4.01e-08	4.32	0.02934
Z0482	G2583_0494	proC	pyrroline-5-carboxylate reductase	7.90238	89.662	9.35305	46.9112	11.35	0.000151	5.02	0.02873
Z0487	G2583_0499	yaiE	hypothetical protein	5.92629	287.446	16.4811	89.8562	48.5	2.75e-09	5.45	0.010079
Z0506	G2583_0516	yajC	preprotein translocase subunit YajC	73.6285	841.854	39.4887	377.714	11.43	6.81e-06	9.57	0.000156
Z0515	G2583_0525	ribD	bifunctional diaminohydroxyphosphoribosylaminopyrimidine deaminase/5-amino-6-(5-phosphoribosylamino)uracil reductase	21.6665	77.812	15.3421	87.5174	3.59	0.03766	5.7	0.0091
Z0531	G2583_0540	cyoE	protoheme IX farnesyltransferase	50.5953	1234.25	19.6617	568.903	24.39	1.21e-08	28.93	4.3e-08
Z0532	G2583_0541	cyoD	cytochrome o ubiquinol oxidase subunit IV	18.9664	1676.69	1.39931	681.488	88.4	2.65e-13	487.02	8.35e-15
Z0533	G2583_0542	cyoC	cytochrome o ubiquinol oxidase subunit III	44.6835	659.417	14.184	391.103	14.76	1.19e-06	27.57	9.92e-08
Z0534	G2583_0543	cyoB	cytochrome o ubiquinol oxidase subunit I	57.1624	1118.14	16.5711	470.322	19.56	7.93e-08	28.38	8.77e-08
Z0535	G2583_0544	cyoA	cytochrome o ubiquinol oxidase subunit II	75.8988	1076.41	37.427	620.838	14.18	1.17e-06	16.59	2.24e-06
Z0539	G2583_0547	bolA	transcriptional regulator BolA	134.872	1050.76	1029.87	9821.52	7.79	0.000111	9.54	7.98e-05
Z0541	G2583_0548	tig	trigger factor	56.4251	880.139	57.3579	707.509	15.6	5.63e-07	12.33	1.71e-05
Z0562	G2583_0562	glnK	nitrogen regulatory protein P-II 2	178.375	8544.34	112.847	6005.1	47.9	1.18e-11	53.21	3.08e-11
Z0563	G2583_0563	amtB	ammonium transporter	265.701	9269.1	202.029	3475.26	34.89	2.23e-10	17.2	7.64e-07
Z0564	G2583_0564	tesB	acyl-CoA thioesterase II	21.6313	197.322	8.58116	106.514	9.12	0.000122	12.41	0.000214
Z0576	G2583_0574	acrB	acridine efflux pump	51.2422	178.214	16.5503	136.984	3.48	0.02569	8.28	0.00129
Z0587	G2583_0582	dnaX	DNA polymerase III subunits gamma and tau	7.58445	82.1879	27.8338	111.711	10.84	0.000279	4.01	0.04418
Z0589	G2583_0584	recR	recombination protein RecR	28.8002	117.996	28.718	168.912	4.1	0.01662	5.88	0.00559
Z0591	G2583_0586	adk	adenylate kinase	106.82	1097.9	146.213	565.446	10.28	1.39e-05	3.87	0.03288
Z0604	G2583_0597	copA	copper exporting ATPase	48.7484	339.336	17.4418	136.007	6.96	0.000389	7.8	0.00136
Z0609	G2583_0601	-	hypothetical protein	2.94887	25.0396	4.48129	27.8568	8.49	0.00729	6.22	0.02371
Z0641	G2583_0608	ybbJ	hypothetical protein	23.3602	144.885	13.6445	114.878	6.2	0.00132	8.42	0.00134
Z0648	G2583_0615	ybbA	putative ABC transporter ATP-binding protein YbbA	46.9405	181.738	4.29552	175.277	3.87	0.016	40.8	8.93e-08
Z0649	G2583_0616	ybbP	putative oxidoreductase	6.66612	35.8367	4.1663	42.4479	5.38	0.02329	10.19	0.00291
Z0660	G2583_0626	ybbU	DNA-binding transcriptional repressor AllR	17.6962	219.838	19.6429	284.119	12.42	1.61e-05	14.46	1.52e-05
Z0679	G2583_0644	ybbF	UDP-2,3-diacylglucosamine hydrolase	19.8743	95.9503	16.3565	82.0209	4.83	0.00831	5.01	0.016999
Z0709	G2583_0732	ylcA	DNA-binding transcriptional activator CusR	1.27543	130.389	1.67722	186.317	102.23	3.32e-09	111.09	6.32e-09
Z0740	G2583_0761	cstA	carbon starvation protein	65.4213	2956.78	28.7067	1133.54	45.2	3.23e-11	39.49	1.54e-09
Z0742	G2583_0763	ybdH	hypothetical protein	12.3425	173.495	9.08361	74.8491	14.06	7.73e-06	8.24	0.00219
Z0743	G2583_0764	ybdL	putative aminotransferase	13.7745	92.4589	12.4977	130.394	6.71	0.00164	10.43	0.000292
Z0754	G2583_0774	rnk	nucleoside diphosphate kinase regulator	29.1982	157.985	20.5835	132.154	5.41	0.00302	6.42	0.00432
Z0782	G2583_0799	ybeA	rRNA large subunit methyltransferase	12.7018	163.104	1.78839	25.1809	12.84	1.89e-05	14.08	0.01143
Z0802	G2583_0815	gltL	ATP-binding protein of glutamate/aspartate transport system	104.459	1837.48	95.045	1257.38	17.59	1.45e-07	13.23	8.66e-06
Z0803	G2583_0816	gltK	glutamate/aspartate transport system permease	109.383	823.651	92.0821	435.015	7.53	0.000146	4.72	0.01215
Z0804	G2583_0817	gltJ	glutamate/aspartate transport system permease	106.438	579.616	90.122	400.652	5.45	0.00148	4.45	0.01636
Z0822	G2583_0836	nagD	UMP phosphatase	22.7737	142.747	6.14203	70.627	6.27	0.00145	11.5	0.000792
Z0823	G2583_0837	nagC	transcriptional repressor of nag (N-acetylglucosamine) operon	81.6637	263.226	17.4028	142.424	3.22	0.03673	8.18	0.00103
Z0826	G2583_0840	nagE	PTS system N-acetyl glucosamine specific transporter subunits IIABC	16.4744	192.884	6.67231	94.283	11.71	2.31e-05	14.13	0.000195
Z0861	G2583_0865	ybgI	putative hydrolase-oxidase	63.6051	616.393	33.8165	171.494	9.69	3.06e-05	5.07	0.01233
Z0863	G2583_0867	ybgK	putative carboxylase	66.2465	405.703	17.373	83.8015	6.12	0.000809	4.82	0.02276
Z0864	G2583_0868	ybgL	LamB/YcsF family protein	16.1132	89.1359	22.1757	119.635	5.53	0.00504	5.39	0.011054
Z0873	G2583_0875	gltA	type II citrate synthase	302.656	3129.56	49.1859	1490.03	10.34	1.05e-05	30.29	9.24e-09
Z0875	G2583_0876	sdhC	succinate dehydrogenase cytochrome b556 large membrane subunit	209.567	2200.43	62.6891	1279.39	10.5	1.01e-05	20.41	2.63e-07
Z0876	G2583_0877	sdhD	succinate dehydrogenase cytochrome b556 small membrane subunit	129.264	1343.18	59.173	603.04	10.39	1.18e-05	10.19	8.14e-05
Z0877	G2583_0878	sdhA	succinate dehydrogenase flavoprotein subunit	24.0083	1222.41	9.93265	494.427	50.92	2.96e-11	49.78	1.2e-09
Z0878	G2583_0879	sdhB	succinate dehydrogenase iron-sulfur subunit	26.7468	1033.03	7.8844	398.786	38.62	3.39e-10	50.58	2.64e-09
Z0879	G2583_0880	-	hypothetical protein	0.660727	258.803	6.5241	127.062	391.69	6.02e-12	19.48	2.32e-05
Z0880	G2583_0881	sucA	2-oxoglutarate dehydrogenase E1 component	34.02	566.656	5.5981	206.597	16.66	5.03e-07	36.9	2.28e-07
Z0881	G2583_0882	sucB	dihydrolipoamide succinyltransferase	90.9388	537.216	18.1476	186.996	5.91	0.000946	10.3	0.000201
Z0901	G2583_0900	cydB	cytochrome d terminal oxidase polypeptide subunit II	129.974	565.145	70.1648	271.623	4.35	0.00618	3.87	0.03745
Z0974	G2583_0985	-	putative tail component of prophage CP-933K	0	11.0689	0	29.5304	#DIV/0!	0.00922	#DIV/0!	5.79e-05
Z0976	G2583_0987	-	putative tail component of prophage CP-933K	0.322767	61.065	1.96778	79.2055	189.19	1.94e-07	40.25	7.46e-06
Z1000	G2583_1009	moaA	molybdenum cofactor biosynthesis protein A	8.92988	209.167	4.41294	119.342	23.42	3.5e-07	27.04	2.15e-06
Z1001	G2583_1010	moaB	molybdopterin biosynthesis, protein B	16.1159	484.939	3.98032	181.126	30.09	9.76e-09	45.51	6.71e-08
Z1002	G2583_1011	moaC	molybdenum cofactor biosynthesis protein MoaC	30.161	246.876	11.0232	92.9519	8.19	0.000175	8.43	0.00185
Z1003	G2583_1012	moaD	molybdopterin synthase small subunit	5.25761	274.395	8.63772	88.4404	52.19	1.83e-09	10.24	0.000873
Z1004	G2583_1013	moaE	molybdopterin guanine dinucleotide biosynthesis protein MoaE	20.221	449.355	8.48146	167.428	22.22	8.11e-08	19.74	4.7e-06
Z1010	G2583_1019	ybhQ	hypothetical protein	33.752	962.297	26.9473	774.36	28.51	4.61e-09	28.74	3.07e-08
Z1021	G2583_1028	ybiB	glycosyl transferase family protein	17.7232	193.572	16.9966	121.747	10.92	4.26e-05	7.16	0.00275
Z1031	G2583_1037	glnQ	glutamine ABC transporter ATP-binding protein	50.3557	1520.71	159.483	2260.85	30.2	1.54e-09	14.18	4.05e-06
Z1032	G2583_1038	glnP	glutamine ABC transporter permease protein	55.8156	1163.75	156.248	1501.36	20.85	4.83e-08	9.61	8.98e-05
Z1049	G2583_1054	moeB	molybdopterin biosynthesis protein MoeB	7.80419	62.9324	7.05648	78.8667	8.06	0.00164	11.18	0.000653
Z1081	G2583_1085	potF	putrescine transporter subunit: periplasmic-binding component of ABC superfamily	20.4523	574.734	22.6596	815.958	28.1	8.84e-09	36.01	5.37e-09
Z1082	G2583_1086	potG	putrescine transporter ATP-binding subunit	1.6549	216.978	0.594905	120.042	131.11	1.73e-10	201.78	6.99e-08
Z1083	G2583_1087	potH	putrescine transporter subunit: membrane component of ABC superfamily	17.7522	102.669	5.84629	99.2984	5.78	0.00352	16.98	7.81e-05
Z1084	G2583_1088	potI	putrescine transporter subunit: membrane component of ABC superfamily	28.6757	130.747	7.26212	86.3474	4.56	0.0093	11.89	0.000368
Z1090	G2583_1094	artJ	arginine 3rd transport system periplasmic binding protein	56.7966	2853.45	13.79	1907.29	50.24	1.38e-11	138.31	3.77e-14
Z1091	G2583_1095	artM	arginine transporter permease subunit ArtM	9.57548	133.038	66.0316	348.242	13.89	2.33e-05	5.27	0.00698
Z1092	G2583_1096	artQ	arginine transporter permease subunit ArtQ	2.92156	174.167	6.58124	120.531	59.61	5.05e-09	18.31	3.33e-05
Z1093	G2583_1097	artI	arginine 3rd transport system periplasmic binding protein	22.36	202.961	51.8421	224.048	9.08	9.59e-05	4.32	0.02273
Z1104	G2583_1107	ybjU	L-threonine aldolase	5.12267	134.102	15.8094	148.145	26.18	9.36e-07	9.37	0.000597
Z1232	G2583_1125	trxB	thioredoxin reductase	31.3932	212.02	7.90611	135.524	6.75	0.000619	17.14	2.32e-05
Z1237	G2583_1128	lolA	outer-membrane lipoprotein carrier protein	62.745	196.323	65.3475	245.299	3.13	0.04424	3.75	0.044533
Z1256	G2583_1145	cmk	cytidylate kinase	64.8911	538.971	40.6752	279.862	8.31	9.46e-05	6.88	0.00164
Z1261	G2583_1150	lpxK	tetraacyldisaccharide 4'-kinase	6.25399	60.4026	6.46591	37.1208	9.66	0.000699	5.74	0.02008
Z1273	G2583_1161	ycbK	hypothetical protein	504.526	2323.88	261.312	1736.66	4.61	0.00375	6.65	0.0012
Z1274	G2583_1162	ycbL	hypothetical protein	94.9131	1507.18	96.1137	1041.74	15.88	3.78e-07	10.84	4.13e-05
Z1276	G2583_1164	ompF	outer membrane protein F	271.008	4346.43	140.127	1103.17	16.04	2.64e-07	7.87	0.000404
Z1280	G2583_1167	pepN	aminopeptidase N	93.2341	423.144	37.447	150.247	4.54	0.00504	4.01	0.035245
Z1322	G2583_1205	yccA	hypothetical protein	22.9779	815.729	108.299	505.336	35.5	9.55e-10	4.67	0.01248
Z1417	G2583_1233	yccD	chaperone-modulator protein CbpM	13.8238	57.7255	70.867	324.637	4.18	0.02197	4.58	0.015383
Z1506	G2583_1240	-	putative 4-hydroxyphenylacetate 3-monooxygenase	1.55808	79.4596	4.57692	31.438	51	1.1e-06	6.87	0.02812
Z1507	G2583_1241	-	hypothetical protein	10.1184	60.1559	0.286899	40.0083	5.95	0.00486	139.45	9.48e-06
Z1508	G2583_1242	-	putative acetyltransferase	7.00336	182.622	1.28811	99.592	26.08	3.07e-07	77.32	3.2e-07
Z1509	G2583_1243	-	hypothetical protein	1.9397	91.0633	6.53471	83.3509	46.95	3.53e-07	12.76	0.000488
Z1510	G2583_1244	-	putative synthetase	3.6988	195.701	8.75151	88.6986	52.91	1.55e-08	10.14	0.000799
Z1511	G2583_1245	-	hypothetical protein	4.86899	229.236	14.3488	232.94	47.08	9.32e-09	16.23	7.57e-06
Z1515	G2583_1248	putP	major sodium/proline symporter	15.438	2930.03	28.7628	254.012	189.79	1.43e-16	8.83	0.000401
Z1522	G2583_1255	phoH	hypothetical protein	80.2575	397.309	62.5284	435.949	4.95	0.00307	6.97	0.00122
Z1704	G2583_1326	yceH	hypothetical protein	40.5607	169.752	19.4744	189.79	4.19	0.01225	9.75	0.00024
Z1705	G2583_1327	mviM	putative virulence factor	22.4564	187.79	13.4739	85.0265	8.36	0.00017	6.31	0.00615
Z1728	G2583_1349	rpmF	50S ribosomal protein L32	129.425	1111.4	181.147	759.77	8.59	5.28e-05	4.19	0.02107
Z1732	G2583_1353	fabG	3-ketoacyl-(acyl-carrier-protein) reductase	188.052	792.916	61.7612	1068.08	4.22	0.00701	17.29	1.11e-06
Z1752	G2583_1373	ycfS	hypothetical protein	5.31433	98.3193	7.66101	235.022	18.5	1.11e-05	30.68	2.82e-07
Z1758	G2583_1377	lolD	lipoprotein transporter ATP-binding subunit	14.8838	84.3842	3.28385	111.915	5.67	0.00384	34.08	1.38e-06
Z1760	G2583_1379	ycfX	N-acetyl-D-glucosamine kinase	42.9734	195.172	17.9194	77.5308	4.54	0.00701	4.33	0.03976
Z1762	G2583_1381	potD	spermidine/putrescine ABC transporter periplasmic substrate-binding protein	41.2352	231.729	41.4754	207.653	5.62	0.00181	5.01	0.01034
Z1865	G2583_1412	icdA	isocitrate dehydrogenase	174.274	4065.55	70.4911	1566.83	23.33	1.01e-08	22.23	1.12e-07
Z1937	G2583_1434	minD	cell division inhibitor MinD	87.3353	417.055	60.2554	282.101	4.78	0.00356	4.68	0.01398
Z1938	G2583_1435	minC	septum formation inhibitor	83.7471	396.79	38.7144	486.253	4.74	0.00402	12.56	2.28e-05
Z1942	G2583_1440	-	hypothetical protein	5.15658	295.061	5.35675	141.929	57.22	9.51e-10	26.5	1.23e-06
Z1952	G2583_1450	dadA	D-amino acid dehydrogenase small subunit	22.549	1298.31	7.83453	545.025	57.58	1.22e-11	69.57	1.49e-10
Z1953	G2583_1451	dadX	alanine racemase	20.8565	948.757	2.99118	352.322	45.49	1.23e-10	117.79	6.17e-11
Z1976	G2583_1476	ychH	hypothetical protein	110.585	828.117	66.9928	1319.97	7.49	0.00016	19.7	3.37e-07
Z1993	G2583_1490	chaC	cation transport regulator	4.40889	384.057	11.9452	749.658	87.11	3.32e-11	62.76	1.13e-10
Z2003	G2583_1499	narJ	nitrate reductase 1, delta subunit, assembly function	73.4912	416.223	26.3746	129.198	5.66	0.00123	4.9	0.014245
Z2019	G2583_1515	oppA	oligopeptide transport; periplasmic binding protein	205.297	844.714	90.1858	462.627	4.11	0.00788	5.13	0.00717
Z2020	G2583_1516	oppB	oligopeptide transporter permease	43.2584	214.256	29.182	187.586	4.95	0.00394	6.43	0.00292
Z2054	G2583_1548	-	putative killer protein encoded by prophage CP-933O; paralogous proteins disrupt host membranes when produced in excess	26.4794	3142.07	63.819	11217.9	118.66	5.96e-15	175.78	4.08e-16
Z2075	G2583_1916	-	hypothetical protein	32.83	249.607	20.299	540.472	7.6	0.000278	26.63	6.78e-08
Z2076	G2583_1915	-	hypothetical protein	3.64657	23.493	36.6184	154.048	6.44	0.02363	4.21	0.03012
Z2163	G2583_1902	ydeH	hypothetical protein	66.1074	586.143	205.941	1079.81	8.87	5.48e-05	5.24	0.00565
Z2188	G2583_1882	yneB	aldolase	11.5105	78.321	15.8183	114.608	6.8	0.00231	7.25	0.00238
Z2192	G2583_1878	-	putative ATP-binding component of a transport system	16.4544	69.6082	12.2649	55.2308	4.23	0.01428	4.5	0.04291
Z2193	G2583_1877	ydeW	SorC family transcriptional regulator	9.27749	190.774	9.62784	122.025	20.56	7.27e-07	12.67	0.00014
Z2200	G2583_1870	-	putative major fimbrial subunit	0	4377.01	1.39443	1386.02	#DIV/0!	1e-24	993.97	8.16e-18
Z2201	G2583_1869	-	putative fimbrial chaperone protein	27.3186	780.307	4.16879	183.401	28.56	4.54e-09	43.99	5.99e-08
Z2222	G2583_1851	-	D-alanyl-D-alanine dipeptidase	45.7182	148.631	6.22963	163.546	3.25	0.04043	26.25	1.57e-06
Z2224	G2583_1849	-	putative transport system permease protein	1.31842	12.9593	5.19805	42.5344	9.83	0.01979	8.18	0.0047
Z2228	G2583_1845	osmC	osmotically inducible protein	122.528	817.933	133.231	1779.8	6.68	0.00036	13.36	6.95e-06
Z2299	G2583_1784	-	putative transcriptional regulator LYSR-type	100.769	396.492	23.8847	194.212	3.93	0.01215	8.13	0.000805
Z2301	G2583_1782	-	hypothetical protein	62.6459	779.823	48.2947	802.193	12.45	3.64e-06	16.61	1.84e-06
Z2306	G2583_1777	aldA	aldehyde dehydrogenase A	31.8482	2557.97	69.1808	666.508	80.32	2.83e-13	9.63	0.000115
Z2339	G2583_1748	-	hypothetical protein	46.4322	1436.31	43.9489	468.733	30.93	1.38e-09	10.67	6.99e-05
Z2452	G2583_1671	tpx	thiol peroxidase	90.1865	610.048	68.267	297.85	6.76	0.000359	4.36	0.01934
Z2486	G2583_1649	goaG	4-aminobutyrate transaminase	19.519	79.7278	6.50281	127.993	4.08	0.02258	19.68	2.16e-05
Z2487	G2583_1648	ordL	oxidoreductase	2.59344	147.616	7.83197	314.791	56.92	2.09e-08	40.19	2.16e-08
Z2488	G2583_1647	aldH	gamma-glutamyl-gamma-aminobutyraldehyde dehydrogenase	13.6857	227.781	6.08056	431.934	16.64	1.96e-06	71.04	3.31e-10
Z2489	G2583_1646	ycjC	DNA-binding transcriptional repressor PuuR	18.6702	530.665	4.77781	1831.71	28.42	1.3e-08	383.38	6.04e-17
Z2490	G2583_1645	puuD	gamma-glutamyl-gamma-aminobutyrate hydrolase	55.0745	892.534	2.27971	2672.1	16.21	4.35e-07	1172.12	5.33e-20
Z2491	G2583_1644	-	putative glutamine synthetase	15.0264	997.803	6.88024	1003.91	66.4	5.04e-12	145.91	2.33e-13
Z2532	G2583_1617	acnA	aconitate hydratase	32.7693	156.419	15.3161	275.974	4.77	0.00624	18.02	2.8e-06
Z2539	G2583_1610	yciK	short chain dehydrogenase	31.4815	176.806	50.9628	206.125	5.62	0.00203	4.04	0.032253
Z2548	G2583_1602	trpD	bifunctional glutamine amidotransferase/anthranilate phosphoribosyltransferase	12.7437	954.092	7.89559	477.255	74.87	2.96e-12	60.45	5.1e-10
Z2549	G2583_1601	trpC	bifunctional indole-3-glycerol phosphate synthase/phosphoribosylanthranilate isomerase	45.2686	1098.51	30.1005	593.527	24.27	1.34e-08	19.72	6.11e-07
Z2550	G2583_1600	trpB	tryptophan synthase subunit beta	43.5585	1267.1	15.9411	588.525	29.09	3.1e-09	36.92	8.29e-09
Z2551	G2583_1599	trpA	tryptophan synthase subunit alpha	126.173	996.926	67.941	543.871	7.9	0.000104	8.01	0.000435
Z2600	G2583_1997	pntA	NAD(P) transhydrogenase subunit alpha	89.411	474.246	62.2613	252.285	5.3	0.00191	4.05	0.02995
Z2606	G2583_2000	ydgB	short chain dehydrogenase	48.9035	156.72	43.6655	165.609	3.2	0.04143	3.79	0.04911
Z2609	G2583_2002	rstA	DNA-binding transcriptional regulator RstA	75.6285	1093.89	70.811	282.068	14.46	1.02e-06	3.98	0.032632
Z2615	G2583_2006	fumA	fumarase A = fumarate hydratase class I; aerobic isozyme	27.556	240.81	8.96316	120.263	8.74	0.000138	13.42	0.000102
Z2629	G2583_2018	-	putative oxidoreductase	50.8423	243.397	14.5067	76.2685	4.79	0.00439	5.26	0.01987
Z2703	G2583_2070	-	hypothetical protein	91.4901	470.231	194.209	1681.37	5.14	0.00231	8.66	0.000189
Z2731	G2583_2099	ppsA	phosphoenolpyruvate synthase	139.355	1824.97	87.5227	521.147	13.1	1.71e-06	5.95	0.00308
Z2739	G2583_2107	btuE	putative glutathione peroxidase	13.7736	74.2759	32.7495	163.539	5.39	0.00583	4.99	0.01378
Z2743	G2583_2161	pheS	phenylalanyl-tRNA synthetase subunit alpha	16.479	190.764	11.5891	96.5781	11.58	2.52e-05	8.33	0.00206
Z2752	G2583_2169	pfkB	6-phosphofructokinase 2	19.5738	75.1723	42.3285	166.146	3.84	0.03207	3.93	0.03766
Z2776	G2583_2190	ydjS	succinylglutamate desuccinylase	22.2615	424.65	20.9085	100.1	19.08	2.44e-07	4.79	0.02079
Z2777	G2583_2191	-	succinylarginine dihydrolase	9.76672	708.962	5.21277	480.236	72.59	9.7e-12	92.13	2.51e-11
Z2778	G2583_2192	astD	succinylglutamic semialdehyde dehydrogenase	14.0227	876.903	4.33449	707.671	62.53	1.07e-11	163.27	2.41e-13
Z2779	G2583_2193	-	arginine succinyltransferase	12.1876	821.967	26.8148	1283.35	67.44	7.29e-12	47.86	3.03e-10
Z2793	G2583_2207	gdhA	glutamate dehydrogenase	60.8042	573.31	14.9726	231.518	9.43	3.47e-05	15.46	1.13e-05
Z2796	G2583_2209	topB	DNA topoisomerase III	18.0133	90.3996	2.96405	78.469	5.02	0.00782	26.47	2.33e-05
Z2797	G2583_2210	selD	selenophosphate synthetase	75.3083	390.81	33.5258	306.368	5.19	0.00216	9.14	0.00029
Z2798	G2583_2211	ydjA	hypothetical protein	9.11499	267.179	6.16299	272.748	29.31	4.15e-08	44.26	2.12e-08
Z2815	G2583_2223	-	putative oxidoreductase	24.4843	178.778	14.5946	62.6367	7.3	0.000386	4.29	0.04963
Z2842	G2583_2246	yeaT	putative transcriptional regulator LYSR-type	6.39239	236.538	13.1095	112.475	37	1.57e-08	8.58	0.00111
Z2848	G2583_2253	fadD	long-chain-fatty-acid--CoA ligase	63.4518	382.11	16.6772	752.964	6.02	0.000847	45.15	1.26e-09
Z2849	G2583_2254	-	putative outer membrane protein	25.1772	264.446	23.2387	357.855	10.5	2.82e-05	15.4	6.63e-06
Z2850	G2583_2255	yeaZ	hypothetical protein	6.79917	96.9078	6.17854	40.1593	14.25	4.71e-05	6.5	0.01269
Z2851	G2583_2256	-	putative enzyme	8.77191	64.363	9.52778	52.8918	7.34	0.00235	5.55	0.02249
Z2857	G2583_2262	sdaA	L-serine dehydratase 1	16.5427	153.05	66.7605	266.807	9.25	0.000182	4	0.03233
Z2866	G2583_2271	rrmA	23S rRNA methyltransferase A	3.77586	125.665	29.1771	114.62	33.28	6.48e-07	3.93	0.04535
Z2868	G2583_2272	cspC	cold shock-like protein CspC	1515.92	21305	700.511	18135.3	14.05	7.12e-07	25.89	1.78e-08
Z2869	G2583_2273	-	hypothetical protein	5298.36	44583.2	3517.16	43597.6	8.41	4.8e-05	12.4	9.81e-06
Z2872	G2583_2275	-	hypothetical protein	554.896	2308.03	811.16	3287.69	4.16	0.00697	4.05	0.02334
Z2876	G2583_2279	htpX	heat shock protein HtpX	136.393	1956.18	61.1125	2495.91	14.34	7.58e-07	40.84	4.92e-10
Z2887	G2583_2291	-	hypothetical protein	88.1083	811.622	45.6752	307.031	9.21	3.33e-05	6.72	0.00179
Z2888	G2583_2292	-	putative resistance protein	16.8023	526.987	7.66151	159.652	31.36	6.76e-09	20.84	6.65e-06
Z2889	G2583_2293	-	hypothetical protein	54.3183	1406.7	75.7982	500.799	25.9	6.65e-09	6.61	0.00163
Z2915	G2583_2315	ruvC	Holliday junction resolvase	1.02024	109.068	0.366289	84.0812	106.9	1.49e-08	229.55	3.23e-08
Z2916	G2583_2316	yebC	hypothetical protein	39.8166	240.146	37.5561	232.134	6.03	0.00128	6.18	0.00371
Z3048	G2583_2408	-	hypothetical protein	71.4799	536.749	179.828	3970.33	7.51	0.000173	22.08	9.02e-08
Z3049	G2583_2409	yedI	hypothetical protein	9.78497	112.118	21.2448	192.56	11.46	8.21e-05	9.06	0.000347
Z3053	G2583_2411	vsr	DNA mismatch endonuclease, patch repair protein	3.72596	26.1626	1.9455	64.7968	7.02	0.012638	33.31	3.24e-05
Z3054	G2583_2412	dcm	DNA cytosine methylase	21.0209	91.4906	17.7253	76.2349	4.35	0.01416	4.3	0.04596
Z3147	G2583_2498	nac	nitrogen assimilation transcriptional regulator	85.1364	686.725	177.095	635.695	8.07	9.59e-05	3.59	0.04732
Z3180	G2583_2539	hisL	his operon leader peptide	4.9726	432.238	28.4364	368.827	86.92	2.76e-11	12.97	2.02e-05
Z3182	G2583_2541	hisD	histidinol dehydrogenase	10.2646	323.161	5.56207	83.8207	31.48	1.37e-08	15.07	0.000257
Z3183	G2583_2542	hisC	histidinol-phosphate aminotransferase	22.7082	262.691	8.10448	117.864	11.57	1.75e-05	14.54	6.64e-05
Z3184	G2583_2543	hisB	imidazole glycerol-phosphate dehydratase/histidinol phosphatase	22.8765	206.826	6.52612	112.395	9.04	0.000106	17.22	5.66e-05
Z3185	G2583_2544	hisH	imidazole glycerol phosphate synthase subunit HisH	6.23922	219.309	4.42557	94.077	35.15	3.06e-08	21.26	1.34e-05
Z3186	G2583_2545	hisA	1-(5-phosphoribosyl)-5-[(5-phosphoribosylamino)methylideneamino] imidazole-4-carboxamide isomerase	20.2332	335.711	4.05245	27.8423	16.59	9.75e-07	6.87	0.02371
Z3188	G2583_2547	hisI	bifunctional phosphoribosyl-AMP cyclohydrolase/phosphoribosyl-ATP pyrophosphatase protein	96.6507	321.239	40.5856	246.502	3.32	0.02971	6.07	0.00368
Z3233	G2583_2590	dcd	deoxycytidine triphosphate deaminase	16.7413	293.841	15.9739	222.864	17.55	1.11e-06	13.95	3.05e-05
Z3237	G2583_2593	alkA	3-methyl-adenine DNA glycosylase II	9.39136	64.0806	3.22942	43.2436	6.82	0.00235	13.39	0.00118
Z3275	G2583_2643	-	hypothetical protein	19.6627	117.193	8.61933	48.1786	5.96	0.00262	5.59	0.02552
Z3377	G2583_2665	yehW	putative transport system permease protein	7.32398	50.5916	17.4959	99.0725	6.91	0.00356	5.66	0.00922
Z3394	G2583_2682	-	putative transporter	5.19148	26.4099	6.45068	34.464	5.09	0.04009	5.34	0.02752
Z3402	G2583_2690	yeiA	dihydropyrimidine dehydrogenase	11.6624	206.952	8.04122	71.9368	17.75	1.76e-06	8.95	0.00192
Z3404	G2583_2692	mglA	galactose/methyl galaxtoside transporter ATP-binding protein	23.973	272.846	13.9679	131.765	11.38	1.65e-05	9.43	0.000512
Z3405	G2583_2693	mglB	galactose-binding transport protein; receptor for galactose taxis	43.7191	1516.92	14.4051	559.576	34.7	5.86e-10	38.85	4.06e-09
Z3414	G2583_2700	yeiE	putative DNA-binding transcriptional regulator	4.6005	72.395	11.3914	137.724	15.74	0.000107	12.09	0.000129
Z3433	G2583_2717	-	hypothetical protein	26.4085	159.031	17.1578	169.921	6.02	0.00136	9.9	0.000296
Z3434	G2583_2718	spr	putative outer membrane lipoprotein	170.732	2200.06	79.3673	1785.32	12.89	1.86e-06	22.49	9.96e-08
Z3462	G2583_2746	napG	quinol dehydrogenase periplasmic component	2.22995	37.53	0	16.2808	16.83	0.000231	#DIV/0!	0.002
Z3484	G2583_2769	gyrA	DNA gyrase subunit A	59.0658	264.347	17.0085	182.476	4.48	0.00634	10.73	0.000183
Z3511	G2583_2793	-	UDP-4-amino-4-deoxy-L-arabinose--oxoglutarate aminotransferase	47.9887	737.251	43.3878	242.22	15.36	7.31e-07	5.58	0.0058
Z3512	G2583_2794	-	undecaprenyl phosphate 4-deoxy-4-formamido-L-arabinose transferase	39.1736	330.308	24.8884	194.587	8.43	9.96e-05	7.82	0.000943
Z3521	G2583_2802	menC	O-succinylbenzoate synthase	1.9909	26.0485	7.425	95.4679	13.08	0.00223	12.86	0.000195
Z3523	G2583_2804	yfbB	acyl-CoA thioester hydrolase YfbB	9.87012	45.0207	2.41458	44.8878	4.56	0.022685	18.59	0.000406
Z3542	G2583_2820	nuoG	NADH dehydrogenase subunit G	18.2839	146.881	5.06226	63.4913	8.03	0.000333	12.54	0.000531
Z3543	G2583_2821	nuoF	NADH dehydrogenase I subunit F	47.8244	285.131	10.0679	77.9141	5.96	0.00112	7.74	0.00271
Z3544	G2583_2822	nuoE	NADH dehydrogenase subunit E	128.107	525.766	25.6349	237.033	4.1	0.00872	9.25	0.000303
Z3545	G2583_2823	nuoC	bifunctional NADH:ubiquinone oxidoreductase subunit C/D	61.2838	351.734	27.2941	149.871	5.74	0.00123	5.49	0.00825
Z3546	G2583_2824	nuoB	NADH dehydrogenase subunit B	79.4162	554.942	14.0114	406.883	6.99	0.00029	29.04	7.07e-08
Z3554	G2583_2830	yfbT	putative phosphatase	28.1651	130.082	5.43635	148.881	4.62	0.00701	27.39	8.21e-07
Z3568	G2583_2843	hisP	histidine/lysine/arginine/ornithine transporter subunit	7.50978	301.719	13.1626	159.186	40.18	7.49e-09	12.09	0.000102
Z3569	G2583_2844	hisM	histidine transport, membrane protein M	4.75372	323.613	18.2393	111.576	68.08	4.01e-10	6.12	0.0057
Z3570	G2583_2845	hisQ	histidine transport system permease protein	26.3126	679.378	17.2451	249.17	25.82	1.21e-08	14.45	1.76e-05
Z3571	G2583_2846	hisJ	histidine-binding periplasmic protein of high-affinity histidine transport system	17.9368	1337.96	15.4993	1024.41	74.59	1.6e-12	66.09	2.27e-11
Z3572	G2583_2847	argT	lysine-, arginine-, ornithine-binding periplasmic protein	51.1675	2487.42	62.366	1986.3	48.61	1.79e-11	31.85	4.58e-09
Z3573	G2583_2848	ubiX	3-octaprenyl-4-hydroxybenzoate carboxy-lyase	31.7937	179.925	18.5001	244.653	5.66	0.00214	13.22	3.53e-05
Z3575	G2583_2850	cvpA	colicin V production protein	65.9678	380.255	45.0397	536.833	5.76	0.00127	11.92	2.82e-05
Z3576	G2583_2851	dedD	hypothetical protein	23.4171	177.21	23.3542	94.0012	7.57	0.000332	4.03	0.04629
Z3580	G2583_2855	truA	tRNA pseudouridine synthase A	20.2757	98.2409	27.8402	136.962	4.85	0.00732	4.92	0.01593
Z3586	G2583_2860	fabB	3-oxoacyl-(acyl carrier protein) synthase I	145.179	3401.96	36.0672	1616.03	23.43	9.93e-09	44.81	3.1e-10
Z3592	G2583_2866	aroC	chorismate synthase	17.103	198.215	19.4233	110.949	11.59	2.72e-05	5.71	0.00756
Z3603	G2583_2876	-	phosphohistidine phosphatase	39.5328	716.044	49.4376	637.14	18.11	2.53e-07	12.89	1.39e-05
Z3604	G2583_2877	fadJ	multifunctional fatty acid oxidation complex subunit alpha	12.5513	577.178	23.2535	497.773	45.99	3.42e-10	21.41	4.21e-07
Z3605	G2583_2878	fadI	3-ketoacyl-CoA thiolase	9.97387	297.669	37.3254	523.326	29.84	2.79e-08	14.02	9.29e-06
Z3608	G2583_2880	fadL	long-chain fatty acid outer membrane transporter	72.2551	537.221	48.2139	1929.06	7.44	0.000189	40.01	7.46e-10
Z3686	G2583_2952	cysM	cysteine synthase B	11.9349	69.4656	0.775319	62.5382	5.82	0.00469	80.66	1.12e-05
Z3689	G2583_2955	cysU	sulfate/thiosulfate transporter subunit	2.08599	41.2655	5.19945	27.6266	19.78	0.000134	5.31	0.04009
Z3691	G2583_2957	ucpA	short chain dehydrogenase	77.2527	1089.24	38.7453	460.029	14.1	1.16e-06	11.87	3.51e-05
Z3699	G2583_2965	-	putative acetyltransferase	10.9299	226.859	4.91091	73.8547	20.76	5.1e-07	15.04	0.000165
Z3719	G2583_2985	-	malic enzyme	68.4148	562.553	29.815	172.125	8.22	9.16e-05	5.77	0.00599
Z3736	G2583_3000	nlpB	lipoprotein	144.123	550.814	71.8949	279.61	3.82	0.0128	3.89	0.03606
Z3737	G2583_3001	dapA	dihydrodipicolinate synthase	216.633	775.689	95.8868	438.647	3.58	0.017798	4.57	0.01457
Z3761	G2583_3021	upp	uracil phosphoribosyltransferase	6.05087	137.649	15.5236	70.0006	22.75	1.54e-06	4.51	0.03727
Z3771	G2583_3031	guaA	GMP synthase	35.9768	116.783	17.9146	100.437	3.25	0.04353	5.61	0.0115
Z3776	G2583_3037	-	hypothetical protein	98.2475	540.699	87.2041	479.654	5.5	0.0014	5.5	0.0049
Z3778	G2583_3040	ispG	4-hydroxy-3-methylbut-2-en-1-yl diphosphate synthase	48.6763	226.082	20.9525	105.112	4.64	0.00558	5.02	0.0153
Z3788	G2583_3050	sseA	3-mercaptopyruvate sulfurtransferase	47.2312	210.416	43.9266	272.972	4.46	0.00704	6.21	0.00309
Z3791	G2583_3054	yfhJ	hypothetical protein	55.6159	1038.83	20.5867	398.761	18.68	1.33e-07	19.37	1.64e-06
Z3792	G2583_3055	fdx	[2FE-2S] ferredoxin, electron carrer protein	44.1842	528.526	26.7779	209.092	11.96	6.33e-06	7.81	0.00107
Z3793	G2583_3056	hscA	chaperone protein HscA	37.7294	496.356	16.549	138.148	13.16	3.31e-06	8.35	0.00122
Z3794	G2583_3057	hscB	co-chaperone HscB	166.984	742.887	29.7767	245.075	4.45	0.0051	8.23	0.000603
Z3797	G2583_3060	yfhO	cysteine desulfurase	464.856	1769.14	250.017	1248.26	3.81	0.01182	4.99	0.00759
Z3807	G2583_3066	hcaT	putative 3-phenylpropionic acid transporter	16.5331	84.8671	6.43673	97.6755	5.13	0.00811	15.17	8.52e-05
Z3808	G2583_3067	hcaR	DNA-binding transcriptional regulator HcaR	17.0662	1891.15	11.8639	2418.47	110.81	3.82e-14	203.85	1.47e-15
Z3854	G2583_3154	rseA	anti-RNA polymerase sigma factor SigE	843.318	3073.04	1296.07	5027.68	3.64	0.01483	3.88	0.02929
Z3855	G2583_3155	rpoE	RNA polymerase sigma factor RpoE	782.1	5461.14	889.982	8154.17	6.98	0.000207	9.16	0.000109
Z3869	G2583_3167	yfiQ	hypothetical protein	38.1557	161.118	43.1069	165.28	4.22	0.01016	3.83	0.04272
Z3901	G2583_3189	trmD	tRNA (guanine-N(1)-)-methyltransferase	124.959	1009	61.5595	1120.95	8.07	8.9e-05	18.21	7.37e-07
Z3902	G2583_3190	rimM	16S rRNA-processing protein RimM	106.134	1697.41	33.4749	1039.81	15.99	3.37e-07	31.06	9.96e-09
Z3903	G2583_3191	rpsP	30S ribosomal protein S16	50.7001	620.281	66.7045	641.355	12.23	4.79e-06	9.61	0.00012
Z3910	G2583_3198	smpA	small membrane protein A	85.6613	352.395	29.7469	123.475	4.11	0.0095	4.15	0.03663
Z3956	G2583_3305	-	hypothetical protein	2.0952	39.76	2.54155	2513.92	18.98	0.00016	989.13	3.38e-19
Z3965	G2583_3312	-	hypothetical protein	38.7581	162.726	157.759	1289.45	4.2	0.01068	8.17	0.0003
Z3979	G2583_3325	proV	glycine betaine transporter ATP-binding subunit	34.775	352.676	15.7409	316.426	10.14	3.01e-05	20.1	1.88e-06
Z3980	G2583_3326	proW	glycine betaine transporter membrane protein	1.3716	236.593	2.42878	90.2967	172.49	1.42e-11	37.18	2.81e-06
Z3981	G2583_3327	proX	glycine betaine transporter periplasmic subunit	10.3637	329.11	6.09624	125.144	31.76	1.18e-08	20.53	1.36e-05
Z3999	G2583_3345	alaS	alanyl-tRNA synthetase	71.5299	643.932	18.4562	369.933	9	4.77e-05	20.04	9.49e-07
Z4003	G2583_3348	ygaD	competence damage-inducible protein A	12.6598	103.839	0.992454	44.2942	8.2	0.000517	44.63	0.00016
Z4022	G2583_3362	ascG	ascBF operon repressor	16.2716	63.6665	23.0948	116.794	3.91	0.0236	5.06	0.01472
Z4025	G2583_3365	hycI	hydrogenase 3 maturation protease	34.5782	198.4	82.929	344.353	5.74	0.0019	4.15	0.02501
Z4026	G2583_3366	hycH	processing of large subunit (HycE) of hydrogenase 3 (part of the FHL complex)	39.5398	230.085	166.38	740.54	5.82	0.00168	4.45	0.015114
Z4064	G2583_3403	-	hypothetical protein	0	24.4914	2.33089	31.5579	#DIV/0!	0.000165	13.54	0.00312
Z4099	G2583_3436	relA	GDP/GTP pyrophosphokinase	66.125	635.613	32.3926	350.336	9.61	2.91e-05	10.82	7.76e-05
Z4113	G2583_3449	sdaC	serine transporter	13.0969	240.246	23.4103	120.166	18.34	8.31e-07	5.13	0.0132
Z4116	G2583_3452	fucO	L-1,2-propanediol oxidoreductase	37.0762	192.919	14.5432	70.7558	5.2	0.00295	4.87	0.02753
Z4134	G2583_3471	-	putative amidase	18.8428	265.638	26.2464	154.683	14.1	4.96e-06	5.89	0.00495
Z4135	G2583_3472	argA	N-acetylglutamate synthase	47.6933	670.911	31.1603	165.548	14.07	1.62e-06	5.31	0.00851
Z4140	G2583_3477	ppdC	hypothetical protein	5.38514	66.3332	6.48033	82.5375	12.32	0.000207	12.74	0.000283
Z4156	G2583_3495	lysA	diaminopimelate decarboxylase	15.7824	558.166	4.64733	597.644	35.37	2.71e-09	128.6	3.1e-12
Z4164	G2583_3501	yqeF	acetyl-CoA acetyltransferase	24.6351	621.137	26.645	493.776	25.21	2.06e-08	18.53	1.52e-06
Z4199	G2583_3516	-	hypothetical protein	0	32.2659	2.02427	67.1492	#DIV/0!	2.25e-05	33.17	2.5e-05
Z4203	G2583_3519	-	putative lipoprotein	20.7637	237.862	18.9495	89.1325	11.46	2.2e-05	4.7	0.02564
Z4237	G2583_3552	-	putative oxidoreductase	208	1157.2	149.273	661.801	5.56	0.00115	4.43	0.01592
Z4241	G2583_3556	gcvH	glycine cleavage system protein H	18.8446	623.826	19.7123	125.905	33.1	3e-09	6.39	0.00462
Z4244	G2583_3559	ubiH	2-octaprenyl-6-methoxyphenyl hydroxylase	11.2239	104.437	5.72811	80.092	9.3	0.000231	13.98	0.000345
Z4245	G2583_3560	pepP	proline aminopeptidase P II	76.8496	258.021	51.2819	237.681	3.36	0.03013	4.63	0.01498
Z4285	G2583_3599	yqgC	hypothetical protein	98.6232	806.909	69.4464	742.138	8.18	8.44e-05	10.69	5.13e-05
Z4303	G2583_3617	yggN	hypothetical protein	30.2914	404.146	49.9303	368.691	13.34	3.69e-06	7.38	0.000905
Z4343	G2583_3715	-	putative glutathione S-transferase YghU	25.5376	127.298	10.8701	131.354	4.98	0.00541	12.08	0.000188
Z4347	G2583_3719	hybD	hydrogenase 2 maturation endopeptidase	32.7788	142.184	15.5601	168.026	4.34	0.0108	10.8	0.000245
Z4375	G2583_3744	-	hypothetical protein	8.49542	52.4399	10.9199	50.2055	6.17	0.00507	4.6	0.04221
Z4389	G2583_3758	icc	cyclic 3',5'-adenosine monophosphate phosphodiesterase	37.0848	173.769	11.5156	155.556	4.69	0.00566	13.51	7.84e-05
Z4390	G2583_3759	yqiB	hypothetical protein	36.4636	172.476	50.4553	221.449	4.73	0.00532	4.39	0.021
Z4392	G2583_3761	tolC	outer membrane channel protein	44.1597	409.605	51.7564	318.263	9.28	4.79e-05	6.15	0.00296
Z4394	G2583_3763	ygiB	hypothetical protein	46.8032	386.641	27.4328	540.828	8.26	0.000113	19.71	7e-07
Z4408	G2583_3779	ygiM	putative signal transduction protein	93.3878	521.617	71.6525	440.849	5.59	0.00129	6.15	0.00267
Z4418	G2583_3789	rpsU	30S ribosomal protein S21	74.3666	913.351	41.6545	1455.25	12.28	3.48e-06	34.94	3.41e-09
Z4426	G2583_3797	ygjG	putrescine--2-oxoglutarate aminotransferase	6.61854	271.646	81.1339	831.669	41.04	9.41e-09	10.25	6.7e-05
Z4434	G2583_3805	ygjL	putative NADPH dehydrogenase	2.54984	97.6479	8.6	192.954	38.3	6.63e-07	22.44	2.5e-06
Z4442	G2583_3813	ygjU	serine/threonine transporter SstT	72.9357	1413.25	32.1671	749.178	19.38	7.35e-08	23.29	1.5e-07
Z4450	G2583_3820	yqjB	hypothetical protein	46.1107	192.471	15.7081	193.578	4.17	0.01044	12.32	8.59e-05
Z4454	G2583_3824	-	hypothetical protein	0.405764	27.6245	58.0584	1358.01	68.08	5.79e-05	23.39	8.78e-08
Z4459	G2583_3829	yhaJ	putative transcriptional regulator LYSR-type	17.15	188.978	10.7906	72.6794	11.02	3.84e-05	6.74	0.00564
Z4461	G2583_3831	yhaL	hypothetical protein	20.5255	2413.62	7.70044	769.565	117.59	1.58e-14	99.94	5.78e-12
Z4509	G2583_3874	yraP	hypothetical protein	28.1428	216.227	34.648	195.021	7.68	0.000303	5.63	0.00661
Z4517	G2583_3880	yhbS	hypothetical protein	87.825	615.044	28.5888	457.454	7	0.000272	16	4.44e-06
Z4522	G2583_3885	mtr	tryptophan permease	28.8475	653.182	19.8465	270.093	22.64	4.79e-08	13.61	2.2e-05
Z4525	G2583_3888	pnp	polynucleotide phosphorylase/polyadenylase	75.3263	567.481	111.551	629.044	7.53	0.000164	5.64	0.0042
Z4527	G2583_3891	truB	tRNA pseudouridine synthase B	45.2942	177.067	38.233	276.671	3.91	0.01489	7.24	0.00121
Z4528	G2583_3892	rbfA	ribosome-binding factor A	40.8287	232.771	94.0849	351.03	5.7	0.00176	3.73	0.0415004
Z4529	G2583_3893	infB	translation initiation factor IF-2	65.9651	684.437	85.1735	645.604	10.38	1.64e-05	7.58	0.000608
Z4534	G2583_3897	argG	argininosuccinate synthase	60.891	787.018	72.187	624.352	12.93	2.69e-06	8.65	0.000245
Z4537	G2583_3900	secG	preprotein translocase subunit SecG	397.859	2979.36	102.584	1247.7	7.49	0.000128	12.16	1.66e-05
Z4539	G2583_3902	folP	dihydropteroate synthase	30.0679	115.748	16.3808	102.859	3.85	0.02124	6.28	0.00463
Z4540	G2583_3903	hflB	ATP-dependent metalloprotease	351.127	1325.39	501.401	2127.34	3.77	0.01264	4.24	0.01842
Z4542	G2583_3905	yhbY	RNA-binding protein YhbY	212.233	1757.54	108.977	2572.82	8.28	6.38e-05	23.61	5.55e-08
Z4546	G2583_3909	yhbE	hypothetical protein	12.6644	51.388	6.38613	51.4567	4.06	0.032991	8.06	0.00591
Z4547	G2583_3910	rpmA	50S ribosomal protein L27	221.774	1838.69	89.7147	1035.64	8.29	6.45e-05	11.54	2.69e-05
Z4549	G2583_3911	rplU	50S ribosomal protein L21	491.436	2567.6	287.302	2226.09	5.22	0.00163	7.75	0.000405
Z4553	G2583_3915	yrbA	hypothetical protein	59.3054	212.744	13.8692	259.084	3.59	0.02138	18.68	3.33e-06
Z4557	G2583_3919	yrbE	hypothetical protein	81.4119	537.487	14.8221	230.681	6.6	0.000432	15.56	1.18e-05
Z4558	G2583_3920	yrbF	putative ABC transporter ATP-binding protein YrbF	32.3234	654.732	48.9298	626.819	20.26	9.28e-08	12.81	1.57e-05
Z4567	G2583_3929	ptsN	PTS system transporter subunit IIA-like nitrogen-regulatory protein PtsN	70.1943	308.682	34.7122	245.668	4.4	0.00648	7.08	0.00154
Z4570	G2583_3932	yrbL	hypothetical protein	132.651	827.634	356.441	2709.16	6.24	0.000573	7.6	0.000455
Z4576	G2583_3938	gltB	glutamate synthase subunit alpha	15.7207	169.014	6.95379	50.2126	10.75	6.59e-05	7.22	0.01057
Z4577	G2583_3939	gltD	glutamate synthase subunit beta	8.51061	159.681	4.49489	59.8912	18.76	3.18e-06	13.32	0.000335
Z4583	G2583_3945	nanA	N-acetylneuraminate lyase	4.86213	46.3514	4.14431	33.7999	9.53	0.00197	8.16	0.00945
Z4586	G2583_3948	sspB	ClpXP protease specificity-enhancing factor	29.7703	298.77	52.3175	198.11	10.04	4.05e-05	3.79	0.04274
Z4588	G2583_3950	rpsI	30S ribosomal protein S9	269.683	1339.81	267.146	1537.96	4.97	0.00239	5.76	0.00309
Z4589	G2583_3951	rplM	50S ribosomal protein L13	239.273	2088.29	181.894	2260.47	8.73	4.15e-05	12.43	1.18e-05
Z4592	G2583_3953	yhcB	cytochrome d ubiquinol oxidase subunit III	209.181	1585.55	128.377	621.689	7.58	0.000123	4.84	0.0097
Z4595	G2583_3956	mdh	malate dehydrogenase	204.119	953.132	77.5653	646.436	4.67	0.00365	8.33	0.000325
Z4610	G2583_3970	mreB	rod shape-determining protein MreB	62.0743	335.881	23.3481	233.882	5.41	0.00181	10.02	0.000179
Z4658	G2583_4006	fmt	methionyl-tRNA formyltransferase	99.1778	298.417	80.6231	313.885	3.01	0.04796	3.89	0.03671
Z4665	G2583_4013	rpoA	DNA-directed RNA polymerase subunit alpha	280.951	2308.09	318.501	2128.17	8.22	6.48e-05	6.68	0.00115
Z4668	G2583_4016	rpsM	30S ribosomal protein S13	130.168	4587.44	181.148	4585.26	35.24	2.39e-10	25.31	2.59e-08
Z4671	G2583_4019	rplO	50S ribosomal protein L15	305.442	3681.48	415.132	5756.19	12.05	2.9e-06	13.87	4.23e-06
Z4675	G2583_4023	rplF	50S ribosomal protein L6	420.667	3326.6	380.102	4312.87	7.91	8.46e-05	11.35	2.17e-05
Z4680	G2583_4028	rplN	50S ribosomal protein L14	1284.71	8673.28	1415.89	8656.15	6.75	0.000259	6.11	0.00193
Z4681	G2583_4029	rpsQ	30S ribosomal protein S17	370.538	2715.92	374.611	4305.35	7.33	0.000153	11.49	1.98e-05
Z4683	G2583_4030	rpmC	50S ribosomal protein L29	403.836	3122.88	438.775	3646.91	7.73	9.93e-05	8.31	0.000238
Z4684	G2583_4031	rplP	50S ribosomal protein L16	183.236	1433.83	213.656	2746.74	7.83	9.92e-05	12.86	8.7e-06
Z4685	G2583_4032	rpsC	30S ribosomal protein S3	226.992	1204.94	59.9263	1833.58	5.31	0.00157	30.6	7.5e-09
Z4686	G2583_4033	rplV	50S ribosomal protein L22	215.387	2460.28	99.5504	3219.76	11.42	4.82e-06	32.34	3.37e-09
Z4687	G2583_4034	rpsS	30S ribosomal protein S19	170.577	1661.48	105.345	2420.62	9.74	1.88e-05	22.98	6.82e-08
Z4688	G2583_4035	rplB	50S ribosomal protein L2	71.3789	1230.19	60.491	1520.41	17.23	2.01e-07	25.13	4.08e-08
Z4689	G2583_4036	rplW	50S ribosomal protein L23	564.487	1769.84	485.062	2314.65	3.14	0.03393	4.77	0.00944
Z4690	G2583_4037	rplD	50S ribosomal protein L4	195.567	1846.52	139.982	2360.03	9.44	2.33e-05	16.86	9.81e-07
Z4691	G2583_4038	rplC	50S ribosomal protein L3	218.871	2228.71	330.107	2765.71	10.18	1.24e-05	8.38	0.000227
Z4705	G2583_4052	fkpA	FKBP-type peptidyl-prolyl cis-trans isomerase	127.993	741.185	103.258	1124.22	5.79	0.000972	10.89	3.79e-05
Z4707	G2583_4054	slyD	FKBP-type peptidyl-prolyl cis-trans isomerase	144.738	1183.86	73.788	917.506	8.18	7.63e-05	12.43	1.62e-05
Z4708	G2583_4055	-	hypothetical protein	58.1646	259.436	41.6041	213.098	4.46	0.00641	5.12	0.00979
Z4710	G2583_4056	kefB	glutathione-regulated potassium-efflux system protein KefB	18.6517	111.981	17.5167	74.8736	6	0.00259	4.27	0.04944
Z4712	G2583_4057	yheR	glutathione-regulated potassium-efflux system ancillary protein KefG	41.9107	534.323	18.7855	98.5459	12.75	4.25e-06	5.25	0.01416
Z4720	G2583_4065	argD	bifunctional N-succinyldiaminopimelate-aminotransferase/acetylornithine transaminase protein	51.1442	703.421	44.6947	244.138	13.75	1.68e-06	5.46	0.00675
Z4737	G2583_4081	trpS	tryptophanyl-tRNA synthetase	55.6311	259.114	53.6295	214.602	4.66	0.00534	4	0.03579
Z4738	G2583_4082	gph	phosphoglycolate phosphatase	32.5507	149.523	29.0272	119.933	4.59	0.00768	4.13	0.0373
Z4758	G2583_4100	pckA	phosphoenolpyruvate carboxykinase	252.452	2797.42	111.678	1271.57	11.08	6.01e-06	11.39	2.75e-05
Z4759	G2583_4101	envZ	osmolarity sensor protein	10.1216	116.995	14.2411	129.59	11.56	6.21e-05	9.1	0.000579
Z4822	G2583_4153	ugpB	glycerol-3-phosphate transporter periplasmic binding protein	54.0248	217.574	20.8512	722.848	4.03	0.01223	34.67	9.1e-09
Z4827	G2583_4158	livH	branched-chain amino acid transporter permease subunit LivH	2.84516	60.326	4.07461	31.4558	21.2	2.84e-05	7.72	0.016273
Z4834	G2583_4163	livJ	high-affinity amino acid transport system; periplasmic binding protein	4.80119	646.596	8.6539	425.343	134.67	6.05e-13	49.15	2.69e-09
Z4842	G2583_4171	yhhN	hypothetical protein	24.1226	114.633	4.20024	129.037	4.75	0.00695	30.72	1.16e-06
Z4843	G2583_4172	zntA	zinc/cadmium/mercury/lead-transporting ATPase	5.00055	562.828	3.7126	238.927	112.55	2.26e-12	64.36	5.83e-09
Z4844	G2583_4173	yhhP	sulfur transfer protein SirA	2.41232	583.263	8.31509	262.864	241.79	1.53e-14	31.61	1.05e-07
Z4855	G2583_4184	-	hypothetical protein	4.15699	27.7915	1.11575	24.0128	6.69	0.00847	21.52	0.00133
Z4856	G2583_4185	-	putative enzyme	1.73909	21.2639	1.3906	20.3001	12.23	0.00584	14.6	0.00407
Z4941	G2583_4263	yhjJ	hypothetical protein	23.0631	167.67	11.4831	96.1821	7.27	0.000493	8.38	0.00158
Z4955	G2583_4275	-	hypothetical protein	10.4154	223.135	25.1642	97.9259	21.42	3.54e-07	3.89	0.04905
Z4957	G2583_4277	dppF	dipeptide transporter ATP-binding subunit	9.62932	85.7321	6.32139	69.755	8.9	0.00052	11.03	0.000883
Z4958	G2583_4278	dppD	dipeptide transporter ATP-binding subunit	6.438	202.451	2.61038	107.633	31.45	6.28e-08	41.23	1.95e-06
Z4959	G2583_4279	dppC	dipeptide transporter	5.62251	144.93	12.0293	181.286	25.78	1.06e-06	15.07	2.57e-05
Z4960	G2583_4280	dppB	dipeptide transporter permease DppB	10.4226	172.81	3.3388	144.494	16.58	2.91e-06	43.28	1.74e-07
Z4961	G2583_4281	dppA	dipeptide transport protein	87.5591	1424.1	24.4186	1491.55	16.26	3.17e-07	61.08	2.58e-11
Z4983	G2583_4300	glyS	glycyl-tRNA synthetase subunit beta	20.7905	215.485	37.1252	172.654	10.36	4.78e-05	4.65	0.0163365
Z4984	G2583_4301	glyQ	glycyl-tRNA synthetase subunit alpha	19.4707	232.666	8.80145	158.458	11.95	1.41e-05	18	1.27e-05
Z4995	G2583_4312	bax	hypothetical protein	123.371	2035.58	283.943	2460.13	16.5	2.32e-07	8.66	0.00018
Z4997	G2583_4314	avtA	valine--pyruvate transaminase	65.1601	231.76	30.6186	137.712	3.56	0.02265	4.5	0.02391
Z5013	G2583_4328	yibF	putative glutathione S-transferase	1.67403	45.6581	4.83384	92.4128	27.27	5.78e-05	19.12	3.56e-05
Z5023	G2583_4335	mtlA	PTS system, mannitol-specific enzyme IIABC components	46.0857	176.879	46.5888	229.697	3.84	0.016507	4.93	0.01166
Z5030	G2583_4342	lldP	L-lactate permease	7.88067	472.941	28.3511	119.792	60.01	1.23e-10	4.23	0.03275
Z5031	G2583_4343	lldR	DNA-binding transcriptional repressor LldR	40.0542	419.997	12.9539	59.4037	10.49	2.16e-05	4.59	0.0412252
Z5032	G2583_4344	lldD	L-lactate dehydrogenase	52.0748	518.536	41.8434	188.698	9.96	2.6e-05	4.51	0.01952
Z5037	G2583_4349	grxC	glutaredoxin 3	88.1973	320.66	66.7264	270.995	3.64	0.017758	4.06	0.030202
Z5038	G2583_4350	yibN	hypothetical protein	11.6939	158.284	31.0571	258.804	13.54	1.59e-05	8.33	0.000498
Z5043	G2583_4355	tdh	L-threonine 3-dehydrogenase	50.9528	168.103	25.7982	166.989	3.3	0.03536	6.47	0.00315
Z5069	G2583_4380	yicC	hypothetical protein	17.2473	99.7753	9.28207	99.0625	5.78	0.00309	10.67	0.000374
Z5165	G2583_4465	ilvB	acetolactate synthase catalytic subunit	9.62458	765.124	10.0432	280.121	79.5	4.69e-12	27.89	1.88e-07
Z5166	G2583_4467	ivbL	ilvB operon leader peptide	17.4192	4106.42	5.53895	5226.95	235.74	1.91e-17	943.67	1.02e-20
Z5194	G2583_4492	rpmH	50S ribosomal protein L34	167.342	942.638	49.2272	193.411	5.63	0.00108	3.93	0.03824
Z5195	G2583_4493	rnpA	ribonuclease P	10.6936	74.9044	8.33758	112.265	7	0.00188	13.46	9.67e-05
Z5197	G2583_4494	yidC	putative inner membrane protein translocase component YidC	23.4478	367.564	33.2942	196.173	15.68	1.13e-06	5.89	0.00488
Z5230	G2583_4528	atpD	F0F1 ATP synthase subunit beta	83.775	636.715	35.317	535.3	7.6	0.000156	15.16	4.58e-06
Z5231	G2583_4529	atpG	F0F1 ATP synthase subunit gamma	30.0801	656.474	32.0634	390.305	21.82	5.9e-08	12.17	3.36e-05
Z5232	G2583_4530	atpA	F0F1 ATP synthase subunit alpha	43.4808	870.876	21.1005	485.1	20.03	7.67e-08	22.99	3.08e-07
Z5233	G2583_4531	atpH	F0F1 ATP synthase subunit delta	86.6048	1135.28	52.2562	728.691	13.11	2.03e-06	13.94	6.73e-06
Z5234	G2583_4532	atpF	F0F1 ATP synthase subunit B	70.1149	2103.85	65.228	1211.73	30.01	1.43e-09	18.58	5.74e-07
Z5235	G2583_4533	atpE	F0F1 ATP synthase subunit C	94.5092	1034.97	143.312	672.331	10.95	8.89e-06	4.69	0.01126
Z5238	G2583_4535	atpI	F0F1 ATP synthase subunit I	54.8873	1691.74	24.473	920.738	30.82	1.4e-09	37.62	2.35e-09
Z5249	G2583_4544	rbsD	D-ribose pyranase	206.638	1117.78	35.884	1736.61	5.41	0.00141	48.4	1.57e-10
Z5253	G2583_4548	rbsK	ribokinase	32.5484	137.576	12.3346	68.4282	4.23	0.0123	5.55	0.01521
Z5278	G2583_4561	ilvL	ilvG operon leader peptide	35.863	713.553	7.57962	1126.27	19.9	1.01e-07	148.59	1.5e-13
Z5279	G2583_4562	ilvG	acetolactate synthase 2 catalytic subunit	35.1194	224.058	12.9804	183.926	6.38	0.00084	14.17	3.41e-05
Z5281	G2583_4564	ilvE	branched-chain amino acid aminotransferase	21.079	477.74	9.62028	292.749	22.66	6.42e-08	30.43	1.27e-07
Z5282	G2583_4565	ilvD	dihydroxy-acid dehydratase	27.4428	204.303	11.1502	94.5612	7.44	0.0003	8.48	0.00171
Z5283	G2583_4566	ilvA	threonine dehydratase	2.36565	188.016	4.23106	58.4296	79.48	6.43e-10	13.81	0.000436
Z5296	G2583_4579	wzzE	lipopolysaccharide biosynthesis protein WzzE	25.2636	88.6555	8.38339	118.494	3.51	0.0331	14.13	6.64e-05
Z5298	G2583_4581	wecC	UDP-N-acetyl-D-mannosamine dehydrogenase	11.1722	46.4298	20.266	81.7035	4.16	0.02808	4.03	0.046096
Z5317	G2583_4599	hemX	putative uroporphyrinogen III C-methyltransferase	36.6921	163.235	32.5325	305.942	4.45	0.00827	9.4	0.000247
Z5319	G2583_4601	hemC	porphobilinogen deaminase	47.671	261.776	22.3986	162.539	5.49	0.00199	7.26	0.00168
Z5330	G2583_4610	uvrD	DNA-dependent helicase II	13.4364	56.4301	6.64146	40.7226	4.2	0.02007	6.13	0.02643
Z5343	G2583_4622	recQ	ATP-dependent DNA helicase RecQ	10.2574	74.287	10.589	52.5014	7.24	0.00137	4.96	0.03058
Z5351	G2583_4629	metE	5-methyltetrahydropteroyltriglutamate--homocysteine S-methyltransferase	67.2013	2126.23	18.5117	2322.36	31.64	9.13e-10	125.45	5.75e-14
Z5352	G2583_4630	-	putative enzyme	11.07	472.612	24.5988	378.828	42.69	7.62e-10	15.4	6.88e-06
Z5356	G2583_4634	yigP	hypothetical protein	38.2078	128.774	14.9603	83.2716	3.37	0.033878	5.57	0.0123646
Z5360	G2583_4638	tatC	twin-arginine protein translocation system subunit TatC	48.599	555.888	32.0506	333.963	11.44	8.81e-06	10.42	0.000112
Z5361	G2583_4639	tatD	DNase TatD	12.3579	430.46	9.9697	229.384	34.83	3.04e-09	23.01	1.04e-06
Z5366	G2583_4643	fadA	3-ketoacyl-CoA thiolase	26.9638	324.774	24.8441	582.991	12.04	8.69e-06	23.47	1.82e-07
Z5367	G2583_4644	fadB	multifunctional fatty acid oxidation complex subunit alpha	3.39989	1110.07	3.08211	2018.65	326.5	1.22e-16	654.96	2.95e-18
Z5404	G2583_4668	glnG	nitrogen regulation protein NR(I)	84.3435	920.265	23.0185	567.503	10.91	8.94e-06	24.65	1.37e-07
Z5405	G2583_4669	glnL	nitrogen regulation protein NR(II)	46.9768	1157.94	49.3349	601.681	24.65	1.16e-08	12.2	2.17e-05
Z5427	G2583_4689	yiiD	putative acetyltransferase	41.6677	154.191	16.3508	214.877	3.7	0.0236	13.14	4.08e-05
Z5434	G2583_4696	fdoI	formate dehydrogenase-O subunit gamma	50.5052	442.302	23.0807	172.466	8.76	6.95e-05	7.47	0.00149
Z5435	G2583_4697	fdoH	formate dehydrogenase-O, iron-sulfur subunit	42.4075	408.938	12.3849	249.885	9.64	3.63e-05	20.18	1.96e-06
Z5458	G2583_4718	cpxP	periplasmic repressor CpxP	45.2435	4768.97	67.3491	8053.55	105.41	1.21e-14	119.58	1.49e-14
Z5471	G2583_4731	glpK	glycerol kinase	11.7652	70.5312	10.363	52.8306	5.99	0.00391	5.1	0.02249
Z5494	G2583_4751	metB	cystathionine gamma-synthase	28.4839	167.732	17.4632	225.978	5.89	0.00173	12.94	3.67e-05
Z5495	G2583_4752	metL	bifunctional aspartate kinase II/homoserine dehydrogenase II	24.3846	85.9665	8.83589	143.758	3.53	0.03172	16.27	2.48e-05
Z5496	G2583_4753	metF	5,10-methylenetetrahydrofolate reductase	78.631	1238.75	27.5287	1829.05	15.75	4.68e-07	66.44	1.37e-11
Z5497	G2583_4754	katG	catalase; hydroperoxidase HPI(I)	144.213	474.919	29.0742	117.592	3.29	0.02875	4.04	0.03916
Z5515	G2583_4769	argE	acetylornithine deacetylase	43.2005	240.913	14.54	80.3954	5.58	0.00185	5.53	0.01445
Z5516	G2583_4770	argC	N-acetyl-gamma-glutamyl-phosphate reductase	5.49598	1061.01	14.2294	528.725	193.05	5.03e-15	37.16	6.79e-09
Z5517	G2583_4771	argB	acetylglutamate kinase	30.7272	1034.99	3.35224	740.164	33.68	1.19e-09	220.8	5.4e-14
Z5518	G2583_4772	argH	argininosuccinate lyase	18.9999	654.956	5.56895	525.666	34.47	1.91e-09	94.39	5.32e-11
Z5519	G2583_4774	oxyR	DNA-binding transcriptional regulator OxyR	160.521	1045.33	118.528	576.117	6.51	0.000403	4.86	0.00997
Z5525	G2583_4779	yijD	hypothetical protein	109.148	1082.4	107.827	917.216	9.92	1.78e-05	8.51	0.00025
Z5558	G2583_4800	rplJ	50S ribosomal protein L10	150.807	1640.05	283.465	1663.76	10.88	8.06e-06	5.87	0.00269
Z5561	G2583_4804	rpoC	DNA-directed RNA polymerase subunit beta'	121.567	448.002	111.755	430.973	3.69	0.0164	3.86	0.035696
Z5571	G2583_4814	nudC	NADH pyrophosphatase	21.6709	109.946	32.6036	239.512	5.07	0.00581	7.35	0.00135
Z5572	G2583_4815	hemE	uroporphyrinogen decarboxylase	10.306	85.9756	21.9878	95.191	8.34	0.00052	4.33	0.03735
Z5574	G2583_4816	nfi	endonuclease V	2.33224	74.3665	17.1254	108.256	31.89	1.72e-06	6.32	0.00582
Z5600	G2583_4831	aceB	malate synthase	49.3464	4902.68	20.1278	3471.34	99.35	1.84e-14	172.46	1.6e-15
Z5601	G2583_4832	aceA	isocitrate lyase	24.123	2940.42	5.63825	1025.95	121.89	6.2e-15	181.96	9.08e-14
Z5602	G2583_4833	aceK	bifunctional isocitrate dehydrogenase kinase/phosphatase protein	23.6287	365.661	9.22774	80.2833	15.48	1.56e-06	8.7	0.0015
Z5609	G2583_4835	iclR	transcriptional repressor IclR	30.9364	324.497	22.5071	938.929	10.49	2.67e-05	41.72	1.49e-09
Z5610	G2583_4836	metH	B12-dependent methionine synthase	34.5379	246.499	9.21585	152.419	7.14	0.00043	16.54	1.71e-05
Z5654	G2583_4880	aphA	acid phosphatase/phosphotransferase	54.8549	762.92	47.8437	303.229	13.91	1.66e-06	6.34	0.00273
Z5658	G2583_4884	ssb	single-stranded DNA-binding protein	35.0038	375.516	32.24	154.462	10.73	1.8e-05	4.79	0.01481
Z5661	G2583_4887	soxS	DNA-binding transcriptional regulator SoxS	30.9646	123.245	24.9526	349.269	3.98	0.01749	14	1.33e-05
Z5666	G2583_4892	actP	acetate permease	2.09337	354.071	5.90991	634.102	169.14	1.84e-12	107.29	9.13e-12
Z5667	G2583_4893	yjcH	hypothetical protein	38.2577	123.02	25.1044	952.079	3.22	0.04185	37.92	2.26e-09
Z5668	G2583_4894	acs	acetyl-CoA synthetase	18.1962	1252.18	3.49711	2199.11	68.82	3.04e-12	628.84	1.27e-18
Z5676	G2583_4902	gltP	glutamate/aspartate:proton symporter	33.8986	1019.93	28.2843	356.557	30.09	2.68e-09	12.61	2.61e-05
Z5684	G2583_4910	-	putative transcriptional regulator	10.8357	188.066	0	99.267	17.36	2.44e-06	#DIV/0!	7.83e-09
Z5713	G2583_4937	proP	proline/glycine betaine transporter	78.6218	328.564	181.021	700.593	4.18	0.00906	3.87	0.03244
Z5749	G2583_4971	yjeI	hypothetical protein	100.497	328.777	17.6092	343.359	3.27	0.03032	19.5	1.8e-06
Z5776	G2583_4996	amiB	N-acetylmuramoyl-l-alanine amidase II	18.7871	109.552	10.6988	118.283	5.83	0.00293	11.06	0.000391
Z5777	G2583_4997	mutL	DNA mismatch repair protein	49.5568	319.981	12.2713	353.964	6.46	0.000649	28.84	1.04e-07
Z5781	G2583_5001	hflK	FtsH protease regulator HflK	107.648	619.725	92.0941	718.796	5.76	0.00106	7.81	0.000479
Z5795	G2583_5015	yjfN	hypothetical protein	75.5283	893.813	330.078	3351.31	11.83	5.54e-06	10.15	5.31e-05
Z5796	G2583_5016	yjfO	putative biofilm stress and motility protein A	91.1432	1447.25	124.102	9931.82	15.88	3.89e-07	80.03	5.79e-13
Z5809	G2583_5027	rpsF	30S ribosomal protein S6	183.747	2050.59	77.7184	1278.12	11.16	6.06e-06	16.45	1.51e-06
Z5810	G2583_5028	priB	primosomal replication protein N	199.13	1758.67	189.29	1856.19	8.83	3.94e-05	9.81	7.37e-05
Z5812	G2583_5030	rplI	50S ribosomal protein L9	381.689	1521.81	374.918	2330.24	3.99	0.00924	6.22	0.00182
Z5818	G2583_5037	fklB	peptidyl-prolyl cis-trans isomerase	25.5073	349.831	12.4959	113.375	13.71	3.74e-06	9.07	0.000742
Z5819	G2583_5038	cycA	D-alanine/D-serine/glycine permease	413.934	2128.71	150.036	1601.32	5.14	0.00183	10.67	4.09e-05
Z5838	G2583_5057	ytfQ	putative LACI-type transcriptional regulator	10.69	44.2063	14.5887	119.511	4.14	0.03519	8.19	0.00139
Z5842	G2583_5061	fbp	fructose-1,6-bisphosphatase	89.0477	596.266	50.1779	623.247	6.7	0.000395	12.42	1.86e-05
Z5852	G2583_5071	-	hypothetical protein	22.5961	571.482	35.7985	351.242	25.29	2.45e-08	9.81	0.000146
Z5853	G2583_5072	mgtA	magnesium-transporting ATPase MgtA	43.5516	3166.88	18.6293	2029.24	72.72	5.37e-13	108.93	2.13e-13
Z5854	G2583_5073	yjgF	hypothetical protein	94.1306	409.224	44.0704	198.256	4.35	0.00656	4.5	0.02007
Z5855	G2583_5074	pyrI	aspartate carbamoyltransferase regulatory subunit	48.3931	245.584	20.1464	126.886	5.07	0.00292	6.3	0.00436
Z5866	G2583_5084	argI	ornithine carbamoyltransferase subunit I	5.19822	688.919	6.62292	397.408	132.53	3.3e-13	60	1.43e-09
Z5872	G2583_5090	pepA	leucyl aminopeptidase	47.3526	317.627	28.1427	227.728	6.71	0.000471	8.09	0.000713
Z5874	G2583_5092	yjgQ	hypothetical protein	16.8975	67.0829	8.08555	167.641	3.97	0.02931	20.73	4.44e-06
Z5927	G2583_5130	iadA	isoaspartyl dipeptidase	5.66876	36.9069	4.5887	30.2042	6.51	0.01269	6.58	0.02812
Z5989	G2583_5247	serB	phosphoserine phosphatase	13.693	77.4045	1.5525	62.6015	5.65	0.00494	40.32	3.7e-05
Z5990	G2583_5248	sms	DNA repair protein RadA	2.75424	70.2144	11.1724	87.9421	25.49	9.39e-06	7.87	0.00278
Z5995	G2583_5252	trpR	Trp operon repressor	12.9205	250.318	3.56348	35.1147	19.37	5.95e-07	9.85	0.00792
Z6001	G2583_5257	creB	DNA-binding response regulator CreB	36.9672	123.26	10.9117	102.585	3.33	0.03746	9.4	0.000997
Z6002	G2583_5258	creC	sensory histidine kinase CreC	8.14731	60.5332	4.2709	55.8752	7.43	0.00183	13.08	0.000499
Down-regulated in both O157and O55
Z0020	G2583_0019	-	hypothetical protein	130.646	0	131.978	15.7381	0	8.12e-11	-8.39	9.45e-06
Z0024	G2583_0022	-	putative type-1 fimbrial protein	101.792	23.3615	78.0567	0	-4.36	0.00182	0	3.58e-09
Z0043	G2583_0039	caiC	putative crotonobetaine/carnitine-CoA ligase	43.4696	0	41.7553	0	0	1.03e-06	0	6.35e-07
Z0045	G2583_0041	caiA	crotonobetainyl-CoA dehydrogenase	127.294	37.9036	35.4164	10.1781	-3.36	0.00721	-3.48	0.00768
Z0052	G2583_0048	yabF	glutathione-regulated potassium-efflux system ancillary protein KefF	26.0193	0	13.2007	0	0	3.57e-05	0	0.00141
Z0057	G2583_0052	-	putative toxin of gyrase inhibiting toxin-antitoxin system	322.26	53.4998	263.745	76.0225	-6.02	0.000106	-3.47	0.00118
Z0068	G2583_0063	polB	DNA polymerase II	85.4097	25.1873	101.093	32.4076	-3.39	0.00855	-3.12	0.00404
Z0115	G2583_0109	-	hypothetical protein	284.645	49.9147	101.915	0	-5.7	0.000171	0	3.47e-10
Z0123	G2583_0117	pdhR	transcriptional regulator PdhR	1093.69	37.961	363.387	117.709	-28.81	2.07e-10	-3.09	0.00241
Z0132	G2583_0126	yacC	hypothetical protein	353.277	70.9562	119.572	20.6687	-4.98	0.000362	-5.79	9.45e-05
Z0143	G2583_0136	yadD	hypothetical protein	1910.92	186.76	1379.99	219.386	-10.23	9.27e-07	-6.29	1.06e-05
Z0148	G2583_0141	yadL	putative fimbrial protein	593.589	39.6229	706.466	20.8179	-14.98	8.46e-08	-33.94	1.92e-11
Z0149	G2583_0142	yadM	putative fimbrial protein	142.099	25.2294	232.739	0	-5.63	0.00033	0	1.57e-13
Z0150	G2583_0143	htrE	putative outer membrane usher protein	53.5812	2.07807	45.3191	12.8373	-25.78	6.56e-06	-3.53	0.00666
Z0161	G2583_0154	fhuA	ferrichrome outer membrane transporter	265.218	38.5549	247.291	25.5849	-6.88	5.71e-05	-9.67	1.17e-06
Z0205	G2583_0197	yaeF	hypothetical protein	66.0166	14.6591	27.4178	0	-4.5	0.00357	0	1.8e-05
Z0248	G2583_0225	-	hypothetical protein	21.4188	0	31.6868	0	0	0.000165	0	5.19e-06
Z0260	G2583_0236	-	hypothetical protein	62.1607	0	21.5852	0	0	5.22e-08	0	5.79e-05
Z0261	G2583_0237	-	hypothetical protein	10.9772	0	10.1083	0	0	0.00417	0	0.00615
Z0263	G2583_0239	-	hypothetical protein	31.8299	0	38.0322	0	0	9.48e-06	0	1.45e-06
Z0269	G2583_0248	-	hypothetical protein	1506.98	223.257	1333.2	26.3613	-6.75	2.67e-05	-50.57	2.15e-13
Z0271	G2583_0251	-	hypothetical protein	53.6156	7.16155	28.9751	0	-7.49	0.000291	0	9.48e-06
Z0276	G2583_0255	yafV	hypothetical protein	136.597	30.9306	101.546	23.5153	-4.42	0.0013	-4.32	0.000745
Z0284	G2583_0261	-	hypothetical protein	207.183	41.912	753.343	11.9136	-4.94	0.000573	-63.23	2.65e-13
Z0285	G2583_0262	dinJ	damage-inducible protein J	1005.68	199.327	1807.6	186.107	-5.05	0.000251	-9.71	2.8e-07
Z0288	G2583_0264	yafM	hypothetical protein	348.178	60.215	39.5743	0	-5.78	0.000131	0	8.76e-07
Z0330	G2583_0356	-	hypothetical protein	30.501	1.0526	15.5362	0	-28.98	8.44e-05	0	0.00053
Z0332	G2583_0358	-	putative activator encoded in prophage CP-933I	183.56	9.47531	100.722	20.7535	-19.37	7.55e-08	-4.85	0.000337
Z0340	G2583_0367	-	hypothetical protein	101.181	21.1775	290.414	0	-4.78	0.00113	0	1.91e-14
Z0345	G2583_0371	-	hypothetical protein	163.185	0	13.7811	0	0	1.07e-11	0	0.00101
Z0347	G2583_0373	-	hypothetical protein	11.4181	0	15.8709	0	0	0.00417	0	0.00053
Z0354	G2583_0380	ykgJ	putative ferredoxin	638.848	34.5437	371.955	23.1207	-18.49	1.44e-08	-16.09	1.65e-08
Z0363	G2583_0388	ykgL	hypothetical protein	49.1883	0	95.8646	0	0	3.45e-07	0	5.92e-10
Z0364	G2583_0390	rpmE2	50S ribosomal protein L31 type B	1799.77	14.4042	48.2635	3.67811	-124.95	8.03e-16	-13.12	2.84e-05
Z0369	G2583_0391	-	putative oxidoreductase	20.093	0	13.6003	0	0	0.000218	0	0.00101
Z0387	G2583_0408	-	hypothetical protein	155.995	0	33.0104	0	0	1.64e-11	0	3.54e-06
Z0391	G2583_0411	-	hypothetical protein	33.4143	0	10.6003	0	0	7.72e-06	0	0.00286
Z0421	G2583_0436	yahL	hypothetical protein	23.8809	0	29.7981	0	0	5.79e-05	0	7.72e-06
Z0439	G2583_0454	lacY	galactoside permease	86.3179	5.50156	51.5048	3.61449	-15.69	4.15e-06	-14.25	1.51e-05
Z0455	G2583_0468	yaiM	putative esterase	205.157	18.3029	79.6009	18.2064	-11.21	1.94e-06	-4.37	0.000796
Z0467	G2583_0480	tauD	taurine dioxygenase	108.865	19.8497	22.0987	0	-5.48	0.000491	0	5.79e-05
Z0469	G2583_0482	-	putative structural protein (partial)	231.343	22.9035	382.706	48.1544	-10.1	4.35e-06	-7.95	2.97e-06
Z0470	G2583_0483	yaiV	putative DNA-binding transcriptional regulator	259.084	4.55548	104.038	0	-56.87	1.07e-10	0	2.78e-10
Z0478	G2583_0490	yaiB	hypothetical protein	1812.49	211.39	1604.54	194.501	-8.57	3.88e-06	-8.25	1.18e-06
Z0489	G2583_0500	-	hypothetical protein	15.1622	0	15.4264	0	0	0.00101	0	0.000727
Z0497	G2583_0507	phoB	transcriptional regulator PhoB	290.29	28.5729	251.173	56.7119	-10.16	3.75e-06	-4.43	0.000251
Z0502	G2583_0512	-	hypothetical protein	74.7689	8.63858	48.7601	10.5008	-8.66	0.000102	-4.64	0.00164
Z0569	G2583_0569	ylaB	hypothetical protein	113.1	13.61	152.815	46.3349	-8.31	6.26e-05	-3.3	0.00204
Z0571	G2583_0571	ylaD	maltose O-acetyltransferase	154.67	16.2302	255.964	84.4383	-9.53	1.3e-05	-3.03	0.00274
Z0573	G2583_0572	hha	hemolysin expression-modulating protein	6832.84	759.055	6649.2	1065.88	-9	2.23e-06	-6.24	9.67e-06
Z0574	G2583_0573	ybaJ	hypothetical protein	6184.99	590.645	4745.79	1097.08	-10.47	6.3e-07	-4.33	0.000167
Z0583	G2583_0578	-	hypothetical protein	150.563	26.3181	45.0185	0	-5.72	0.000271	0	3.45e-07
Z0602	G2583_0596	ybaQ	hypothetical protein	6287.32	1763.97	4215.79	1099.76	-3.56	0.00243	-3.83	0.000407
Z0635	G2583_0603	-	putative membrane spanning export protein	446.979	2.64269	368.427	37.4502	-169.14	1.85e-13	-9.84	6.33e-07
Z0638	G2583_0605	-	hypothetical protein	20.3841	0	25.0144	0	0	0.000218	0	2.82e-05
Z0639	G2583_0606	-	hypothetical protein	96.1146	0	49.4139	0	0	1.23e-09	0	1.94e-07
Z0644	G2583_0611	ybbM	putative metal resistance protein	262.006	62.1032	148.399	0	-4.22	0.00124	0	1.12e-11
Z0653	G2583_0618	ybbD	hypothetical protein	113.431	0.955434	95.4702	0	-118.72	2.87e-09	0	6.41e-10
Z0654	G2583_0620	-	hypothetical protein	194.192	15.2132	436.184	0	-12.76	1.32e-06	0	3.73e-16
Z0655	G2583_0621	-	hypothetical protein	1009.9	0	2353.83	0	0	2.42e-19	0	2.2e-23
Z0658	G2583_0624	ybbS	DNA-binding transcriptional activator AllS	26.2029	0	10.4492	0	0	3.57e-05	0	0.00615
Z0689	G2583_0652	sfmD	putative outer membrane protein, export function	34.2995	2.14231	34.029	5.81767	-16.01	0.00016	-5.85	0.00157
Z0691	G2583_0654	sfmF	putative fimbrial protein	23.0405	0	17.0522	0	0	7.45e-05	0	0.000291
Z0696	G2583_0720	envY	envelope protein; thermoregulation of porin biosynthesis	50.4543	15.9134	87.8087	0	-3.17	0.02197	0	1.23e-09
Z0699	G2583_0723	nfrB	bacteriophage N4 adsorption protein B	69.3656	6.89882	59.7431	1.08015	-10.05	5.25e-05	-55.31	3.23e-08
Z0712	G2583_0734	ylcC	periplasmic copper-binding protein	10.0222	0	17.0088	0	0	0.00615	0	0.000291
Z0715	G2583_0737	pheP	phenylalanine transporter	184.362	40.7552	80.9104	26.6073	-4.52	0.0011	-3.04	0.00536
Z0721	G2583_0743	-	hypothetical protein	878.985	170.889	775.234	230.189	-5.14	0.000229	-3.37	0.00114
Z0723	G2583_0745	entD	phosphopantetheinyltransferase component of enterobactin synthase multienzyme complex	197.52	6.9607	92.1507	4.40911	-28.38	8.57e-09	-20.9	1.48e-07
Z0725	G2583_0747	fes	enterobactin/ferric enterobactin esterase	74.629	0	35.1374	0	0	1.07e-08	0	2.45e-06
Z0726	G2583_0748	-	hypothetical protein	147.46	0	49.5181	0	0	2.72e-11	0	1.47e-07
Z0735	G2583_0756	entC	isochorismate synthase	76.6889	0	29.229	1.99135	0	8.67e-09	-14.68	6.91e-05
Z0746	G2583_0766	ybdN	hypothetical protein	62.5304	14.5586	98.1381	10.6416	-4.3	0.00461	-9.22	1.24e-05
Z0747	G2583_0767	ybdO	putative transcriptional regulator LYSR-type	11.5596	0	13.4037	0	0	0.00286	0	0.00141
Z0774	G2583_0792	ybeF	putative DNA-binding transcriptional regulator	233.416	16.3409	85.3913	15.9163	-14.28	4.42e-07	-5.37	0.000264
Z0794	G2583_0808	ybeR	hypothetical protein	53.9658	0	13.0699	0	0	1.68e-07	0	0.00141
Z0795	G2583_0809	ybeS	putative enzyme of polynucleotide modification	38.1469	4.37377	29.9093	0	-8.72	0.000622	0	7.72e-06
Z0800	G2583_0813	ybeW	putative dnaK protein	69.5517	0.780939	37.4772	0	-89.06	1.82e-07	0	1.72e-06
Z0843	G2583_0854	kdpC	potassium-transporting ATPase subunit C	78.1963	4.77717	61.6567	0	-16.37	3.68e-06	0	2.56e-08
Z0853	G2583_0860	ybfC	hypothetical protein	133.209	23.1455	694.932	26.6388	-5.76	0.000296	-26.09	1.55e-10
Z0868	G2583_0871	ybgO	hypothetical protein	147.658	0	82.5469	0	0	2.56e-11	0	2.07e-09
Z0885	G2583_0886	-	putative LysR-like transcriptional regulator	17.7298	0	33.4838	0	0	0.000391	0	3.54e-06
Z0887	G2583_0888	-	putative fumarate hydratase	26.3513	3.77807	18.6535	0	-6.97	0.00576	0	0.000165
Z0952	G2583_0947	-	putative Bet recombination protein of prophage CP-933K	52.7086	6.95902	20.5158	0	-7.57	0.000328	0	9.64e-05
Z0955	G2583_0965	-	hypothetical protein	56.3103	16.9019	12.589	0	-3.33	0.01676	0	0.00141
Z0956	G2583_0966	-	putative antiterminator Q protein of prophage CP-933K	117.195	10.2032	335.194	47.2964	-11.49	6.49e-06	-7.09	7.4e-06
Z0986	G2583_0996	-	hypothetical protein	89.3202	14.8372	173.852	0	-6.02	0.000517	0	2.47e-12
Z0989	G2583_0998	-	hypothetical protein	155.635	25.0246	132.226	17.1299	-6.22	0.000162	-7.72	1.46e-05
Z1006	G2583_1015	ybhM	hypothetical protein	45.5206	0	51.0825	0	0	6.35e-07	0	1.28e-07
Z1023	G2583_1030	ybiJ	hypothetical protein	148.78	4.53831	66.4159	0	-32.78	1.59e-08	0	1.47e-08
Z1024	G2583_1031	ybiI	hypothetical protein	284.7	40.157	598.363	121.095	-7.09	3.9e-05	-4.94	8.08e-05
Z1025	G2583_1032	ybiX	putative hydroxylase	55.8147	6.24653	31.9417	0	-8.94	0.00011	0	5.19e-06
Z1027	G2583_1034	ybiM	hypothetical protein	61.5659	15.4489	90.8849	0	-3.99	0.00503	0	9.59e-10
Z1044	G2583_1050	-	hypothetical protein	210.422	32.4994	62.8811	0	-6.47	7.84e-05	0	2.29e-08
Z1047	G2583_1052	ybiY	putative pyruvate formate-lyase 2 activating enzyme	15.3232	0	11.2237	0	0	0.00101	0	0.00286
Z1057	G2583_1061	-	hypothetical protein	15.9719	1.58696	17.4513	0.675351	-10.06	0.01277	-25.84	0.00174
Z1062	G2583_1066	bssR	biofilm formation regulatory protein BssR	82030.3	6029.28	60705.8	9028.55	-13.61	5.81e-08	-6.72	5.02e-06
Z1075	G2583_1079	ybjM	hypothetical protein	778.573	31.6282	132.67	16.1877	-24.62	1.08e-09	-8.2	8.98e-06
Z1076	G2583_1080	grxA	glutaredoxin 1	4146.75	14.7405	303.892	0	-281.32	3.63e-19	0	1.2e-14
Z1107	G2583_1110	ybjW	hydroxylamine reductase	36.9373	9.17263	19.4981	0	-4.03	0.00878	0	0.000165
Z1118	G2583_1118	clpS	ATP-dependent Clp protease adaptor protein ClpS	6373.97	1206.55	6002.32	1083.96	-5.28	0.000153	-5.54	2.49e-05
Z1228	G2583_1121	infA	translation initiation factor IF-1	21073.1	1458.43	10577.9	949.287	-14.45	3.42e-08	-11.14	6.78e-08
Z1246	G2583_1137	pflA	pyruvate formate lyase-activating enzyme 1	1843.73	75.9925	1646.7	75.237	-24.26	5.51e-10	-21.89	2.64e-10
Z1263	G2583_1152	ycaR	hypothetical protein	58.8413	18.2556	39.1514	0	-3.22	0.01189	0	1.03e-06
Z1281	G2583_1168	ssuB	aliphatic sulfonates transport ATP-binding subunit	106.989	26.4364	44.8743	12.4921	-4.05	0.00266	-3.59	0.00445
Z1290	G2583_1176	-	fimbrial protein	21.9479	5.22808	38.7843	0	-4.2	0.012638	0	1.03e-06
Z1311	G2583_1195	-	hypothetical protein	93.8271	31.267	55.5268	15.3321	-3	0.012498	-3.62	0.00271
Z1315	G2583_1199	-	hypothetical protein	28.1832	0.515963	56.3069	1.36729	-54.62	0.000157	-41.18	5.9e-08
Z1389	G2583_1207	hyaA	hydrogenase-1 small subunit	211.254	26.3022	328.257	64.5388	-8.03	2.2e-05	-5.09	8.95e-05
Z1390	G2583_1208	hyaB	hydrogenase 1 large subunit	174.437	24.1416	203.166	61.7733	-7.23	5.55e-05	-3.29	0.00204
Z1399	G2583_1217	etp	phosphotyrosine-protein phosphatase	74.2766	14.0637	15.9881	0	-5.28	0.00119	0	0.00053
Z1408	G2583_1225	sfa	cold shock gene	326.368	24.8413	50.6002	16.6783	-13.14	4.65e-07	-3.03	0.00941
Z1416	G2583_1232	torD	chaperone protein TorD	145.847	6.99828	302.564	25.055	-20.84	1.22e-07	-12.08	2.06e-07
Z1419	G2583_1235	-	hypothetical protein	128.971	7.32252	111.215	0	-17.61	3.62e-07	0	1.58e-10
Z1422	G2583_1237	yccJ	hypothetical protein	951.588	302.309	11256.8	2617.82	-3.15	0.00576	-4.3	0.000172
Z1516	G2583_1249	-	hypothetical protein	303.357	71.4441	316.082	83.6367	-4.25	0.00105	-3.78	0.000674
Z1517	G2583_1250	-	hypothetical protein	50.3755	0	116.155	0	0	2.97e-07	0	1.05e-10
Z1520	G2583_1253	ycdO	hypothetical protein	203.673	4.76657	129.109	0	-42.73	9.77e-10	0	4.1e-11
Z1523	G2583_1256	pgaD	putative PGA biosynthesis protein	1142.06	68.2684	330.593	0	-16.73	1.82e-08	0	5.31e-15
Z1524	G2583_1257	ycdQ	N-glycosyltransferase	41.548	9.49125	11.4839	0	-4.38	0.00457	0	0.00286
Z1526	G2583_1259	pgaA	outer membrane protein PgaA	603.928	29.0012	113.775	17.2028	-20.82	6.45e-09	-6.61	4.46e-05
Z1536	G2583_1267	-	putative usher protein	50.7768	13.285	31.1186	3.47323	-3.82	0.00783	-8.96	0.000192
Z1547	G2583_1278	-	putative acyl-carrier protein	173.475	5.41469	17.4751	0	-32.04	4.23e-09	0	0.000291
Z1551	G2583_1282	-	hypothetical protein	16.9122	0	20.0801	0	0	0.00053	0	0.000126
Z1558	G2583_1289	ycdU	hypothetical protein	48.6393	10.4555	58.7232	0	-4.65	0.00285	0	4.09e-08
Z1677	G2583_1302	csgC	putative autoagglutination protein	77.6496	0	15.9363	0	0	7.83e-09	0	0.00053
Z1678	G2583_1303	-	hypothetical protein	380.891	22.6647	132.845	0	-16.81	6.19e-08	0	3.05e-11
Z1681	G2583_1306	mdoC	glucans biosynthesis protein	118.961	20.5311	76.6974	13.1124	-5.79	0.000359	-5.85	0.000214
Z1687	G2583_1311	-	hypothetical protein	69.2156	0	282.851	0	0	2.29e-08	0	2.4e-14
Z1688	G2583_1312	yceE	hypothetical protein	28.7796	5.29653	43.6764	0	-5.43	0.0033	0	4e-07
Z1695	G2583_1317	yceO	hypothetical protein	56.0084	14.4168	83.4611	0	-3.88	0.0068	0	2.07e-09
Z1697	G2583_1319	bssS	biofilm formation regulatory protein BssS	50840.9	5343.2	39164.2	6782.86	-9.52	1.32e-06	-5.77	1.74e-05
Z1708	G2583_1329	flgN	flagella synthesis protein FlgN	38.387	7.01647	17.5362	0	-5.47	0.00261	0	0.000218
Z1714	G2583_1335	flgE	flagellar hook protein FlgE	13.0586	2.16459	13.8651	0	-6.03	0.02959	0	0.00101
Z1741	G2583_1362	fhuE	ferric-rhodotorulic acid outer membrane transporter	275.554	21.1361	40.0873	11.9497	-13.04	5.11e-07	-3.35	0.00873
Z1745	G2583_1366	thiK	thiamine kinase	300.05	62.2163	136.28	4.48679	-4.82	0.00049	-30.37	5.05e-09
Z1748	G2583_1369	ndh	NADH dehydrogenase	82.5209	12.7874	30.138	0	-6.45	0.000361	0	7.72e-06
Z1750	G2583_1371	ycfQ	hypothetical protein	482.808	40.0172	209.414	6.69367	-12.07	5.2e-07	-31.29	9.15e-10
Z1751	G2583_1372	ycfR	hypothetical protein	3923.33	21.869	6535.22	0	-179.4	9.41e-18	0	0
Z1756	G2583_1375	ycfT	hypothetical protein	30.8762	5.09327	16.5802	0	-6.06	0.00232	0	0.000291
Z1939	G2583_1436	ycgJ	hypothetical protein	1024.13	173.737	646.935	55.2752	-5.89	8.35e-05	-11.7	9.79e-08
Z1944	G2583_1442	hlyE	hemolysin E	80.8323	0	287.441	13.1665	0	5.8e-09	-21.83	2.37e-09
Z1946	G2583_1444	umuD	DNA polymerase V subunit UmuD	25.0583	0	23.2261	0	0	4.53e-05	0	4.53e-05
Z1947	G2583_1445	umuC	DNA polymerase V subunit UmuC	33.5459	5.77932	33.5601	7.20306	-5.8	0.00248	-4.66	0.00302
Z1966	G2583_1464	-	hypothetical protein	178.027	13.2167	172.728	1.40304	-13.47	1.08e-06	-123.11	2.58e-12
Z1967	G2583_1465	-	hypothetical protein	2265.19	36.1751	4428.69	0	-62.62	1.22e-13	0	0
Z1985	G2583_1485	ychA	putative transcriptional regulator	430.592	115.839	350.388	67.9885	-3.72	0.00236	-5.15	8e-05
Z2000	G2583_1496	narK	nitrite extrusion protein	45.0691	4.95576	14.4771	0	-9.09	0.000222	0	0.00101
Z2008	G2583_1506	purU	formyltetrahydrofolate deformylase	419.957	111.336	252.554	41.8487	-3.77	0.00207	-6.03	3.26e-05
Z2016	G2583_1513	adhE	bifunctional acetaldehyde-CoA/alcohol dehydrogenase	2033.12	182.061	872.819	281.874	-11.17	4.26e-07	-3.1	0.00198
Z2017	G2583_1514	ychE	hypothetical protein	424.354	29.7558	188.898	13.2899	-14.26	1.49e-07	-14.21	9.75e-08
Z2028	G2583_1523	kch	voltage-gated potassium channel	226.103	26.5413	237.633	22.7713	-8.52	1.69e-05	-10.44	8.16e-07
Z2030	G2583_1525	tonB	transport protein TonB	427.672	4.36191	277.325	0	-98.05	2.77e-13	0	3.02e-14
Z2032	G2583_1527	yciB	intracellular septation protein A	450.107	77.3122	204.251	67.1492	-5.82	0.000112	-3.04	0.00309
Z2039	G2583_1534	-	putative regulator of cell division encoded by prophage CP-933O	12.1281	0	12.823	0	0	0.00286	0	0.00141
Z2041	G2583_1537	-	hypothetical protein	33.9753	3.05176	58.659	8.88739	-11.13	0.000481	-6.6	0.000171
Z2043	G2583_1539	-	hypothetical protein	2291.6	145.911	244.024	23.4881	-15.71	2.27e-08	-10.39	6.63e-07
Z2045	G2583_1540	-	transcriptional repressor DicA	1092.96	42.8772	665.205	0	-25.49	6.24e-10	0	5.9e-18
Z2046	G2583_1541	-	DNA-binding transcriptional regulator DicC	19.3761	0	47.5001	0	0	0.000291	0	2.23e-07
Z2047	G2583_1542	-	hypothetical protein	49.1033	11.3274	81.8704	0	-4.33	0.00445	0	2.26e-09
Z2048	G2583_1543	-	hypothetical protein	17.1115	0	36.7033	0	0	0.00053	0	1.72e-06
Z2053	G2583_1547	-	putative intestinal colonization factor encoded by prophage CP-933O	95.6205	12.3715	214.902	7.56423	-7.73	8.21e-05	-28.41	1.77e-09
Z2055	G2583_1549	-	hypothetical protein	62.1031	8.69928	85.5618	0	-7.14	0.000382	0	1.59e-09
Z2152	G2583_1911	-	hypothetical protein	307.165	40.2687	176.354	0	-7.63	2.17e-05	0	2.26e-12
Z2155	G2583_1909	ydfI	putative oxidoreductase	516.387	31.1367	372.356	9.152	-16.58	3.5e-08	-40.69	2.56e-11
Z2156	G2583_1908	-	hypothetical protein	46698.6	594.57	9543.65	309.207	-78.54	3.89e-15	-30.86	5.73e-12
Z2170	G2583_1896	marA	DNA-binding transcriptional activator MarA	188.089	14.1881	85.38	0	-13.26	1.11e-06	0	1.74e-09
Z2171	G2583_1895	marR	DNA-binding transcriptional repressor MarR	64.9922	13.6656	62.3825	0	-4.76	0.00275	0	2.56e-08
Z2179	G2583_1889	yneH	glutaminase	89.3272	22.6683	53.1295	0	-3.94	0.00424	0	9.84e-08
Z2180	G2583_1888	-	hypothetical protein	318.905	13.9257	125.575	38.8206	-22.9	1.11e-08	-3.23	0.00266
Z2184	G2583_1886	uxaB	altronate oxidoreductase	47.926	8.60286	87.467	9.00062	-5.57	0.00195	-9.72	8.78e-06
Z2185	G2583_1885	-	hypothetical protein	90.1838	6.46775	116.616	13.5289	-13.94	2.97e-06	-8.62	9.51e-06
Z2197	G2583_1872	hipA	persistence to inhibition of murein or DNA biosynthesis, DNA-binding regulator	60.7654	10.0872	54.3104	0	-6.02	0.000721	0	8.64e-08
Z2210	G2583_1861	-	putative sulfatase	95.5679	10.1936	40.1714	0.880452	-9.38	2.87e-05	-45.63	7.02e-06
Z2212	G2583_1859	yddA	putative ATP-binding component of a transport system	82.8706	7.42659	19.8889	0	-11.16	1.21e-05	0	0.000126
Z2213	G2583_1858	yddB	hypothetical protein	80.3513	4.81745	45.0396	10.2825	-16.68	3.06e-06	-4.38	0.00173
Z2214	G2583_1857	pqqL	putative peptidase	135.336	14.2315	82.1388	18.8587	-9.51	1.59e-05	-4.36	0.000972
Z2219	G2583_1853	-	hypothetical protein	247.683	32.3773	344.614	18.6809	-7.65	2.19e-05	-18.45	9.72e-09
Z2256	G2583_1820	-	Rhs element protein	171.435	5.05146	717.759	10.4321	-33.94	4.65e-09	-68.8	1.03e-13
Z2263	G2583_1817	-	Rhs element protein	44.5443	0	30.5542	0	0	7.45e-07	0	6.32e-06
Z2265	G2583_1815	-	putative transferase	36.7108	10.1157	51.0961	0	-3.63	0.01364	0	1.28e-07
Z2274	G2583_1806	-	hypothetical protein	73.0878	16.7201	132.978	4.76396	-4.37	0.00356	-27.91	1.99e-08
Z2281	G2583_1799	-	hypothetical protein	151.918	41.7101	117.865	1.37978	-3.64	0.0044	-85.42	9.25e-11
Z2287	G2583_1793	-	hypothetical protein	199.66	27.9372	620.972	67.0739	-7.15	5.62e-05	-9.26	6.57e-07
Z2290	G2583_1790	-	hypothetical protein	120.344	7.95301	113.204	12.3209	-15.13	1.36e-06	-9.19	7.05e-06
Z2318	G2583_1767	-	putative phosphatidate cytidiltransferase	10.1271	0.589149	13.7708	0	-17.19	0.02797	0	0.00101
Z2329	G2583_1757	ldhA	D-lactate dehydrogenase	924.507	68.2256	473.132	81.3421	-13.55	1.19e-07	-5.82	2.73e-05
Z2330	G2583_1756	hslJ	heat-inducible protein	1447.48	244.587	1103.57	356.998	-5.92	7.43e-05	-3.09	0.00194
Z2333	G2583_1752	-	partial putative outer membrane protein	106.513	1.25546	40.3263	0	-84.84	4.82e-09	0	8.76e-07
Z2335	G2583_1751	ynaF	hypothetical protein	8311.12	941.735	4455.71	1478.52	-8.83	2.61e-06	-3.01	0.00213
Z2437	G2583_1679	-	hypothetical protein	881.667	162.185	543.095	147.133	-5.44	0.000147	-3.69	0.000651
Z2439	G2583_1677	ycjZ	putative transcriptional regulator LYSR-type	148.932	47.5273	65.1413	16.8712	-3.13	0.00944	-3.86	0.00217
Z2446	G2583_1674	-	hypothetical protein	515.316	84.7948	834.388	54.8875	-6.08	7.92e-05	-15.2	1e-08
Z2463	G2583_1665	ycjV	putative ATP-binding component of a transport system	855.289	0	258.881	0	0	1.25e-18	0	5.68e-14
Z2472	G2583_1658	ycjO	putative binding-protein dependent transport protein	20.662	6.3795	19.7396	0	-3.24	0.028744	0	0.000126
Z2499	G2583_1638	sapD	putative ATP-binding protein of peptide transport system	44.918	6.51082	59.1495	0	-6.9	0.001	0	4.09e-08
Z2519	G2583_1626	-	hypothetical protein	1060.31	141.78	290.678	47.4723	-7.48	1.33e-05	-6.12	2.32e-05
Z2554	G2583_1597	yciF	putative structural proteins	345.73	14.3458	2492.24	645.008	-24.1	5.35e-09	-3.86	0.000396
Z2571	G2583_1978	speG	spermidine N1-acetyltransferase	651.817	158.585	308.016	54.1323	-4.11	0.00116	-5.69	4.08e-05
Z2572	G2583_1979	ynfC	hypothetical protein	253.881	59.5666	132.11	42.7773	-4.26	0.0012	-3.09	0.00384
Z2583	G2583_1986	-	putative voltage-gated ClC-type chloride channel ClcB	71.8601	20.3962	124.165	2.5241	-3.52	0.00675	-49.19	2.92e-09
Z2585	G2583_1987	bioD	putative dithiobiotin synthetase	636.87	16.5758	641.262	85.854	-38.42	5.02e-11	-7.47	3.62e-06
Z2589	G2583_1989	ynfL	putative transcriptional regulator LYSR-type	21.3321	6.98922	49.7196	0	-3.05	0.04804	0	1.47e-07
Z2590	G2583_1990	ynfM	putative transport protein	203.113	36.0823	189.066	43.1931	-5.63	0.000235	-4.38	0.000347
Z2591	G2583_1991	asr	acid shock protein precursor	250.024	24.0952	159.445	48.2035	-10.38	3.17e-06	-3.31	0.00216
Z2631	G2583_2020	-	oriC-binding nucleoid-associated protein	4736.68	0	4813.68	23.4323	0	0	-205.43	3.27e-19
Z2633	G2583_2022	-	Na(+)-translocating NADH-quinone reductase subunit E	72.5338	10.7425	72.7596	3.89396	-6.75	0.000355	-18.69	1.05e-06
Z2640	G2583_2026	-	electron transport complex protein RnfG	31.9515	0	26.0549	2.55459	0	9.48e-06	-10.2	0.000608
Z2657	G2583_2037	slyA	transcriptional regulator SlyA	2302.36	163.915	1274	172.099	-14.05	5.76e-08	-7.4	2.88e-06
Z2658	G2583_2038	-	hypothetical protein	138.144	0	325.902	16.8935	0	4.92e-11	-19.29	6.44e-09
Z2694	G2583_2062	-	hypothetical protein	1824.33	443.478	1123.6	186.635	-4.11	0.000971	-6.02	1.59e-05
Z2695	G2583_2063	-	hypothetical protein	39.6473	0	97.3042	24.9927	0	1.72e-06	-3.89	0.00136
Z2697	G2583_2065	ydhU	hypothetical protein	71.7121	0.593343	75.0207	0	-120.86	1.32e-07	0	5.26e-09
Z2706	G2583_2073	ynhG	hypothetical protein	956.922	65.3816	7347.59	1030.76	-14.64	5.96e-08	-7.13	3.23e-06
Z2713	G2583_2081	-	hypothetical protein	201.398	56.6778	1182.45	0	-3.55	0.00398	0	2.02e-20
Z2723	G2583_2092	-	putative acyl-CoA dehydrogenase	14.296	0	13.3406	0	0	0.00141	0	0.00141
Z2724	G2583_2093	-	putative ARAC-type regulatory protein	74.4068	6.85112	60.823	0.82832	-10.86	2.95e-05	-73.43	2.87e-08
Z2726	G2583_2094	ydiQ	putative electron transfer flavoprotein YdiQ	17.0593	0	19.4575	0	0	0.00053	0	0.000165
Z2729	G2583_2097	ydiT	hypothetical protein	21.6683	0	15.0071	0	0	9.64e-05	0	0.000727
Z2730	G2583_2098	ydiD	short chain acyl-CoA synthetase	57.3312	15.124	69.1468	0.888217	-3.79	0.00859	-77.85	1.07e-08
Z2746	G2583_2164	rpmI	50S ribosomal protein L35	6139.2	1471.56	10150	1832.49	-4.17	0.000842	-5.54	2.45e-05
Z2749	G2583_2167	-	hypothetical protein	44.1154	0.212682	14.5256	0	-207.42	8.76e-07	0	0.000727
Z2766	G2583_2182	celC	PTS system N,N'-diacetylchitobiose-specific transporter subunit IIA	153.144	48.4405	67.3214	0	-3.16	0.00819	0	1.32e-08
Z2782	G2583_2196	ydjX	hypothetical protein	656.974	7.82435	355.332	45.4849	-83.97	2.71e-13	-7.81	3.18e-06
Z2783	G2583_2197	ydjY	hypothetical protein	122.279	0	96.7826	0	0	1.48e-10	0	5.48e-10
Z2800	G2583_2213	-	hypothetical protein	72.0433	14.8491	37.2651	0	-4.85	0.00201	0	1.72e-06
Z2803	G2583_2216	ydjE	putative transport protein	65.2231	4.9931	50.2941	0	-13.06	1.5e-05	0	1.47e-07
Z2808	G2583_2217	-	putative DEOR-type transcriptional regulator	69.0708	8.02918	43.9757	0	-8.6	0.000104	0	4e-07
Z2818	G2583_2226	gapA	glyceraldehyde-3-phosphate dehydrogenase	18571.3	1727.87	6364.14	1946.44	-10.75	4.69e-07	-3.27	0.00122
Z2820	G2583_2227	yeaD	hypothetical protein	267.358	87.4249	155.756	28.0159	-3.06	0.00814	-5.56	8.29e-05
Z2825	G2583_2232	yeaI	hypothetical protein	188.84	17.6207	138.058	19.7288	-10.72	3.89e-06	-7	2.32e-05
Z2838	G2583_2243	yoaG	hypothetical protein	833.479	102.197	17.2101	0	-8.16	7.15e-06	0	0.000291
Z2853	G2583_2258	-	hypothetical protein	472.856	86.6677	2589.76	110.376	-5.46	0.000178	-23.46	1.04e-10
Z2858	G2583_2263	-	hypothetical protein	90.2601	6.31332	47.2488	9.32112	-14.3	2.97e-06	-5.07	0.000785
Z2873	G2583_2276	-	hypothetical protein	328.521	26.1145	232.074	0	-12.58	5.71e-07	0	1.62e-13
Z2875	G2583_2278	-	putative transport protein	22.3717	7.32349	12.8999	0	-3.05	0.04009	0	0.00141
Z2885	G2583_2288	pphA	serine/threonine protein phosphatase 1	62.2633	0.989505	1106.74	277.448	-62.92	4.54e-07	-3.99	0.000329
Z2910	G2583_2310	znuC	high-affinity zinc transporter ATPase	163.466	22.4147	113.487	0	-7.29	5.05e-05	0	1.38e-10
Z2914	G2583_2314	yebB	hypothetical protein	136.129	0	90.8482	27.6865	0	5.56e-11	-3.28	0.0033
Z2930	G2583_2329	yecT	hypothetical protein	146.063	0	120.63	0	0	2.88e-11	0	7.15e-11
Z2946	G2583_2345	flhD	transcriptional activator FlhD	295.926	29.0622	56.8198	0	-10.18	3.21e-06	0	5.22e-08
Z2948	G2583_2346	yecG	universal stress protein UspC	1065.27	213.589	488.641	109.88	-4.99	0.000281	-4.45	0.000186
Z3004	G2583_2367	sdiA	DNA-binding transcriptional activator SdiA	295.105	95.3482	260.057	32.4949	-3.1	0.00776	-8	3.37e-06
Z3011	G2583_2372	fliZ	flagella biosynthesis protein FliZ	240.897	16.3457	44.5061	0	-14.74	3.39e-07	0	3.45e-07
Z3026	G2583_2386	-	putative secreted protein	29.8139	0	17.0684	0	0	1.45e-05	0	0.000291
Z3029	G2583_2390	fliG	flagellar motor switch protein G	13.0977	0	10.8156	0	0	0.002	0	0.00286
Z3042	G2583_2403	dsrB	hypothetical protein	299.815	90.8425	216.934	0	-3.3	0.00541	0	3.08e-13
Z3045	G2583_2406	-	mannosyl-3-phosphoglycerate phosphatase	48.7688	0	443.647	119.147	0	3.45e-07	-3.72	0.000665
Z3065	G2583_2423	-	hypothetical protein	2859.28	24.268	431.317	31.099	-117.82	4.52e-16	-13.87	4.31e-08
Z3066	G2583_2424	-	hypothetical protein	10.888	0	45.6482	0	0	0.00417	0	2.97e-07
Z3072	G2583_2429	-	hypothetical protein	304.481	52.1742	243.201	66.9761	-5.84	0.00014	-3.63	0.000987
Z3137	G2583_2489	-	hypothetical protein	113.854	11.8362	36.0692	0	-9.62	2.33e-05	0	2.05e-06
Z3159	G2583_2504	-	putative outer membrane receptor for iron compound or colicin	1289.57	100.821	2137.56	70.8913	-12.79	1.59e-07	-30.15	1.27e-11
Z3168	G2583_2527	yeeX	hypothetical protein	8406.04	242.596	4371.55	367.604	-34.65	1.22e-11	-11.89	4.15e-08
Z3207	G2583_2566	wcaM	putative colanic acid biosynthesis protein	110.498	4.07636	67.2463	16.6248	-27.11	2.15e-07	-4.04	0.00185
Z3220	G2583_2579	wcaD	putative colanic acid biosynthesis protein	47.818	10.257	25.8989	0	-4.66	0.00319	0	2.25e-05
Z3230	G2583_2587	-	hypothetical protein	1477.87	71.9332	791.79	182.952	-20.54	2.58e-09	-4.33	0.000196
Z3240	G2583_2596	-	hypothetical protein	75.9743	14.7709	28.7662	0	-5.14	0.00146	0	9.48e-06
Z3266	G2583_2634	yegX	hypothetical protein	13.2866	0	21.8635	0	0	0.002	0	5.79e-05
Z3272	G2583_2640	-	hypothetical protein	351.066	25.9093	478.071	4.07691	-13.55	3.26e-07	-117.26	3.95e-14
Z3279	G2583_2647	yehD	putative fimbrial-like protein	12.2551	0	50.4733	0	0	0.00286	0	1.47e-07
Z3280	G2583_2648	yehE	hypothetical protein	227.667	24.8634	394.956	46.8794	-9.16	9.09e-06	-8.42	1.91e-06
Z3283	G2583_2651	molR_A	putative regulator (fragment)	131.936	5.54493	52.581	12.5575	-23.79	1.27e-07	-4.19	0.00266
Z3287	G2583_2654	yehI	putative regulator	19.76	1.54873	23.4043	0	-12.76	0.00455	0	4.53e-05
Z3300	G2583_2660	yehR	hypothetical protein	186.735	11.8167	222.461	2.86871	-15.8	4.18e-07	-77.55	1.43e-11
Z3383	G2583_2671	pbpG	D-alanyl-D-alanine endopeptidase	138.652	33.1305	54.0222	16.9209	-4.19	0.00177	-3.19	0.00655
Z3430	G2583_2714	yeiP	elongation factor P	89.1282	20.6287	58.0365	0	-4.32	0.00254	0	4.62e-08
Z3458	G2583_2742	ccmA	cytochrome c biogenesis protein CcmA	133.868	8.75686	101.961	20.2174	-15.29	1.11e-06	-5.04	0.000213
Z3469	G2583_2752	yojI	multidrug transporter membrane component/ATP-binding component	53.8952	11.0372	57.0897	17.4612	-4.88	0.00261	-3.27	0.00503
Z3472	G2583_2755	yojL	thiamine biosynthesis lipoprotein ApbE	62.3391	6.56352	26.4079	0	-9.5	0.000107	0	2.25e-05
Z3478	G2583_2761	-	hypothetical protein	46.4905	0	47.1449	0	0	6.35e-07	0	2.57e-07
Z3496	G2583_2778	-	hypothetical protein	25.7912	0.435303	20.3286	0	-59.25	3.57e-05	0	0.000126
Z3501	G2583_2783	glpC	sn-glycerol-3-phosphate dehydrogenase subunit C	28.7203	5.01001	22.4211	1.33199	-5.73	0.0033	-16.83	0.000385
Z3505	G2583_2787	-	putative racemase	15.2786	2.19428	12.0283	0	-6.96	0.01678	0	0.002
Z3516	G2583_2798	-	hypothetical protein	15.9558	0	427.941	39.57	0	0.000727	-10.81	2.77e-07
Z3527	G2583_2808	elaA	hypothetical protein	400.308	79.2119	299.228	97.7805	-5.05	0.000322	-3.06	0.00264
Z3531	G2583_2811	-	hypothetical protein	41.2861	0	24.5336	0	0	1.45e-06	0	2.82e-05
Z3533	G2583_2812	yfbM	hypothetical protein	163.674	12.4083	63.0329	0	-13.19	1.27e-06	0	2.29e-08
Z3565	G2583_2840	folX	D-erythro-7,8-dihydroneopterin triphosphate 2'-epimerase	271.376	23.0743	159.868	0	-11.76	1.17e-06	0	5.51e-12
Z3567	G2583_2842	yfcI	hypothetical protein	196.78	61.3357	354.647	54.6011	-3.21	0.00677	-6.5	1.55e-05
Z3595	G2583_2869	-	hypothetical protein	134.821	14.8251	231.999	18.012	-9.09	2.45e-05	-12.88	2.09e-07
Z3597	G2583_2871	-	putative minor fimbrial subunit	66.8412	0	46.9908	0	0	2.87e-08	0	2.57e-07
Z3606	G2583_2879	-	hypothetical protein	455.976	39.117	497.815	0	-11.66	6.89e-07	0	1.01e-16
Z3611	G2583_2883	yfdC	putative transport	80.0112	13.3602	72.3493	16.2745	-5.99	0.000493	-4.45	0.000799
Z3614	G2583_2886	-	putative prophage DNA injection protein	52.6655	0	120.542	11.5606	0	1.94e-07	-10.43	4.2e-06
Z3615	G2583_2887	-	putative prophage DNA injection protein	29.6056	0	116.863	0	0	1.45e-05	0	9.87e-11
Z3618	G2583_2890	-	hypothetical protein	452.863	4.91464	388.611	0	-92.15	5.44e-13	0	1.11e-15
Z3620	G2583_2891	-	hypothetical protein	150.564	8.84047	260.511	52.2331	-17.03	4.17e-07	-4.99	0.000103
Z3622	G2583_2893	-	putative resolvase	102.04	16.3195	23.0611	0	-6.25	0.000292	0	4.53e-05
Z3629	G2583_2900	emrY	multidrug resistance protein Y	25.0439	0	40.8745	0	0	4.53e-05	0	7.45e-07
Z3641	G2583_2909	-	hypothetical protein	31.6452	0	67.8641	0	0	9.48e-06	0	1.19e-08
Z3655	G2583_2922	-	hypothetical protein	158.295	47.418	395.634	67.0089	-3.34	0.00586	-5.9	2.7e-05
Z3660	G2583_2927	yfeA	hypothetical protein	326.056	65.2669	284.87	29.6545	-5	0.000374	-9.61	1.18e-06
Z3681	G2583_2947	ptsH	PTS system phosphohistidinoprotein-hexose phosphotransferase subunit Hpr	3110.88	482.931	1304.3	293.68	-6.44	3.52e-05	-4.44	0.000155
Z3712	G2583_2978	cchB	detox protein	12.187	0	30.84	0	0	0.00286	0	6.32e-06
Z3732	G2583_2996	ypfH	esterase YpfH	219.985	25.8022	206.81	43.121	-8.53	1.57e-05	-4.8	0.000182
Z3741	G2583_3004	hyfA	hydrogenase 4 Fe-S subunit	29.3438	0.99403	16.4237	0	-29.52	0.000127	0	0.00053
Z3760	G2583_3020	uraA	uracil transporter	68.5985	18.2841	12.6266	0	-3.75	0.00524	0	0.00141
Z3766	G2583_3026	-	putative cytochrome C-type biogenesis protein	22.4558	3.83473	26.6471	0	-5.86	0.012638	0	1.8e-05
Z3769	G2583_3029	-	putative outer membrane lipoprotein	71.1651	17.6239	19.6507	5.96774	-4.04	0.00415	-3.29	0.028744
Z3770	G2583_3030	-	hypothetical protein	158.642	11.4643	94.1785	20.2846	-13.84	9.24e-07	-4.64	0.000391
Z3782	G2583_3044	-	hypothetical protein	144.575	20.0385	58.8567	5.74302	-7.21	6.29e-05	-10.25	4.04e-05
Z3785	G2583_3047	-	putative dimethyl sulfoxide reductase subunit A	18.9233	3.20819	33.8921	0	-5.9	0.01441	0	2.94e-06
Z3860	G2583_3159	yfiE	putative transcriptional regulator LYSR-type	129.936	38.2277	141.125	27.3812	-3.4	0.00635	-5.15	0.000134
Z3862	G2583_3161	yfiD	autonomous glycyl radical cofactor GrcA	13063.1	2208.96	7742.14	810.511	-5.91	6.41e-05	-9.55	2.69e-07
Z3864	G2583_3162	ung	uracil-DNA glycosylase	1015.04	84.1413	559.085	75.1049	-12.06	2.73e-07	-7.44	3.99e-06
Z3895	G2583_3184	yfiL	hypothetical protein	158.862	0	416.059	37.4916	0	1.32e-11	-11.1	2.2e-07
Z3898	G2583_3186	yfiN	hypothetical protein	214.179	40.98	169.175	14.7145	-5.23	0.000392	-11.5	7.69e-07
Z3911	G2583_3199	-	hypothetical protein	2468.29	114.57	3538.65	36.6032	-21.54	1.39e-09	-96.68	3.66e-16
Z3913	G2583_3201	smpB	SsrA-binding protein	504.212	84.5867	619.888	109.17	-5.96	9.34e-05	-5.68	2.83e-05
Z3916	G2583_3203	-	hypothetical protein	274.746	2.75458	235.972	44.901	-99.74	1.87e-11	-5.26	8.07e-05
Z3918	G2583_3204	-	putative chaperone protein	4903.81	334.621	4625.8	180.101	-14.65	3.44e-08	-25.68	3.83e-11
Z3919	G2583_3205	-	hypothetical protein	457.194	69.269	730.177	35.5496	-6.6	4.79e-05	-20.54	1.09e-09
Z3937	G2583_3290	-	hypothetical protein	330.81	43.4499	351.054	0	-7.61	2.07e-05	0	3.07e-15
Z3939	G2583_3291	-	hypothetical protein	125.239	1.5389	29.7736	0	-81.38	6.2e-09	0	7.72e-06
Z3940	G2583_3292	-	hypothetical protein	507.14	0	625.088	0	0	2.11e-16	0	1.09e-17
Z3943	G2583_3295	-	hypothetical protein	22.3078	4.71047	36.8406	0	-4.74	0.012638	0	1.72e-06
Z3947	G2583_3298	-	hypothetical protein	150.274	17.7698	53.5382	15.2504	-8.46	2.43e-05	-3.51	0.00326
Z3949	G2583_3300	-	hypothetical protein	26.1704	0	28.0592	0	0	3.57e-05	0	1.17e-05
Z3950	G2583_3301	-	hypothetical protein	77.1365	0	83.6083	0	0	8.67e-09	0	1.9e-09
Z3970	G2583_3316	-	hypothetical protein	428.442	0	106.168	15.2764	0	1.09e-15	-6.95	3.33e-05
Z3971	G2583_3317	ygaC	hypothetical protein	346.781	50.5491	211.343	52.9895	-6.86	4.49e-05	-3.99	0.00057
Z3974	G2583_3320	-	hypothetical protein	604.772	43.2993	186.669	33.9243	-13.97	1.34e-07	-5.5	7.38e-05
Z3975	G2583_3321	nrdH	glutaredoxin-like protein	52.6174	0	71.1549	0	0	1.94e-07	0	7.83e-09
Z4001	G2583_3346	recX	recombination regulator RecX	32.3457	3.29147	16.4394	0	-9.83	0.000815	0	0.00053
Z4014	G2583_3355	srlR	DNA-bindng transcriptional repressor SrlR	151.368	24.9224	91.2622	0.0976005	-6.07	0.00021	-935.06	9.59e-10
Z4021	G2583_3361	hydN	electron transport protein HydN	46.1768	11.8432	223.18	0	-3.9	0.00919	0	2.39e-13
Z4032	G2583_3372	hycB	small subunit of hydrogenase-3, iron-sulfur protein (part of formate hydrogenlyase (FHL) complex)	54.0439	8.28382	154.09	24.1935	-6.52	0.000556	-6.37	3.91e-05
Z4033	G2583_3373	hycA	formate hydrogenlyase regulatory protein HycA	378.636	13.5388	560.022	32.539	-27.97	2.32e-09	-17.21	5.46e-09
Z4035	G2583_3375	hypA	hydrogenase nickel incorporation protein	107.077	0	179.893	0	0	5.07e-10	0	1.81e-12
Z4036	G2583_3376	hypB	hydrogenase nickel incorporation protein HypB	89.2983	5.94681	52.4735	0	-15.02	3.23e-06	0	1.12e-07
Z4037	G2583_3377	hypC	hydrogenase assembly chaperone	56.963	1.02744	100.207	0	-55.44	9.57e-07	0	4.03e-10
Z4038	G2583_3378	hypD	pleiotrophic effects on 3 hydrogenase isozymes	78.7027	10.9138	55.2748	7.47349	-7.21	0.000214	-7.4	6.24e-05
Z4042	G2583_3382	-	hypothetical protein	25.8111	0	68.1971	0	0	3.57e-05	0	1.19e-08
Z4044	G2583_3384	pphB	serine/threonine-specific protein phosphatase 2	15.9804	0	39.2224	0	0	0.000727	0	1.03e-06
Z4057	G2583_3397	ygbE	hypothetical protein	327.241	78.9269	167.019	38.0046	-4.15	0.00131	-4.39	0.000397
Z4061	G2583_3401	iap	alkaline phosphatase isozyme conversion aminopeptidase	283.566	58.3303	352.503	0	-4.86	0.000446	0	2.86e-15
Z4071	G2583_3410	-	hypothetical protein	11431.3	93.1548	3353.71	374.042	-122.71	7.85e-17	-8.97	4.94e-07
Z4093	G2583_3430	-	hypothetical protein	682.314	45.0163	229.23	33.3522	-15.16	5.59e-08	-6.87	1.2e-05
Z4125	G2583_3461	gcvA	DNA-binding transcriptional activator GcvA	311.439	51.4705	338.761	26.1684	-6.05	0.000104	-12.95	7.69e-08
Z4167	G2583_3504	yqeI	putative sensory transducer	29.8249	0	10.8718	0	0	1.45e-05	0	0.00286
Z4168	G2583_3505	yqeJ	hypothetical protein	11.1637	0	21.6755	0	0	0.00417	0	5.79e-05
Z4171	G2583_3508	-	hypothetical protein	30.2261	0	32.6078	0	0	1.45e-05	0	3.54e-06
Z4172	G2583_3509	ygeG	hypothetical protein	35.2157	0	19.3212	0	0	4.28e-06	0	0.000165
Z4195	G2583_3512	-	type III secretion apparatus protein	14.0373	2.92428	26.1617	0	-4.8	0.04934	0	2.25e-05
Z4198	G2583_3515	-	putative regulatory protein for type III secretion apparatus	20.2273	0	14.7286	0	0	0.000218	0	0.000727
Z4213	G2583_3528	yqeA	carbamate kinase	66.6923	3.39835	28.1919	0	-19.62	4.28e-06	0	1.17e-05
Z4216	G2583_3531	ygfJ	hypothetical protein	170.435	0.21489	280.913	18.266	-793.13	7.07e-12	-15.38	3.93e-08
Z4222	G2583_3537	ygfP	guanine deaminase	316.434	30.3454	125.482	0	-10.43	1.85e-06	0	5.23e-11
Z4223	G2583_3538	-	hypothetical protein	24.8264	5.02005	25.3877	5.24603	-4.95	0.00697	-4.84	0.00477
Z4226	G2583_3541	ygfU	putative permease	45.8088	14.2874	30.2749	0	-3.21	0.01815	0	7.72e-06
Z4249	G2583_3564	ygfA	putative ligase	643.818	163.814	592.814	149.081	-3.93	0.00149	-3.98	0.000391
Z4255	G2583_3572	ygfD	arginine/ornithine transport system ATPase	11.9774	0	21.24	0	0	0.00286	0	9.64e-05
Z4260	G2583_3577	yggA	arginine exporter protein	65.0195	12.7629	81.5058	21.6176	-5.09	0.00188	-3.77	0.0018
Z4267	G2583_3582	-	hypothetical protein	32.8744	1.87318	26.0215	0	-17.55	0.000231	0	2.25e-05
Z4268	G2583_3583	-	hypothetical protein	30.4411	0	17.309	0	0	1.45e-05	0	0.000291
Z4286	G2583_3600	yqgD	hypothetical protein	387.448	8.65981	281.866	75.8257	-44.74	9.15e-11	-3.72	0.000743
Z4290	G2583_3604	endA	DNA-specific endonuclease I	126.307	1.27369	59.8006	0	-99.17	1.09e-09	0	3.23e-08
Z4305	G2583_3619	trmB	tRNA (guanine-N(7)-)-methyltransferase	1419.27	202.246	1335.09	260.518	-7.02	1.96e-05	-5.12	5.29e-05
Z4313	G2583_3627	-	putative pathogenicity island integrase	559.764	58.6421	334.895	39.2632	-9.55	2.62e-06	-8.53	1.76e-06
Z4321	G2583_3633	-	putative PagC-like membrane protein	145.209	11.7099	142.602	8.11909	-12.4	3.39e-06	-17.56	6.83e-08
Z4326	G2583_3637	-	putative enterotoxin	90.8881	8.13481	108.565	22.5255	-11.17	1.29e-05	-4.82	0.000359
Z4330	G2583_3640	-	putative transposase	48.0586	0	33.1822	0	0	4e-07	0	3.54e-06
Z4332	G2583_3641	-	putative cytotoxin	94.6627	9.59473	135.1	44.301	-9.87	3.09e-05	-3.05	0.00383
Z4340	G2583_3645	-	unknown protein encoded by ISEc8	63.8811	18.4362	10.7946	0	-3.46	0.00784	0	0.00286
Z4342	G2583_3714	gsp	bifunctional glutathionylspermidine amidase/glutathionylspermidine synthetase	586.708	128.148	489.391	60.7186	-4.58	0.000548	-8.06	2.41e-06
Z4352	G2583_3724	-	hypothetical protein	661.48	0	483.006	49.0504	0	1.57e-17	-9.85	5.1e-07
Z4355	G2583_3727	yqhA	hypothetical protein	764.599	248.539	509.715	149.407	-3.08	0.00684	-3.41	0.00111
Z4358	G2583_3729	exbD	biopolymer transport protein ExbD	492.441	2.63025	502.058	133.707	-187.22	7.3e-14	-3.75	0.000602
Z4362	G2583_3733	yghB	hypothetical protein	104.046	18.4708	151.831	20.4881	-5.63	0.000367	-7.41	1.06e-05
Z4363	G2583_3734	yqhC	putative ARAC-type regulatory protein	79.8803	5.51049	66.7951	0	-14.5	7.66e-06	0	1.32e-08
Z4369	G2583_3738	yqhH	putative outer membrane lipoprotein	126.683	37.5761	51.1497	0	-3.37	0.00721	0	1.28e-07
Z4372	G2583_3741	plsC	1-acyl-sn-glycerol-3-phosphate acyltransferase	307.512	52.4128	66.1736	0	-5.87	0.000128	0	1.47e-08
Z4383	G2583_3752	-	iron ABC transporter permease	29.4952	0	10.9602	0	0	1.8e-05	0	0.00286
Z4385	G2583_3754	-	ABC transporter ATP-binding protein	262.657	7.75331	84.4803	5.5025	-33.88	1.52e-09	-15.35	2.52e-06
Z4386	G2583_3755	-	putative iron compound receptor	381.756	17.288	208.788	12.3789	-22.08	5.71e-09	-16.87	4e-08
Z4396	G2583_3765	ygiD	hypothetical protein	145.063	40.1194	74.5218	20.4595	-3.62	0.0043	-3.64	0.0017
Z4398	G2583_3767	-	hypothetical protein	11534.1	36.3487	9012.75	0	-317.32	1.32e-20	0	0
Z4401	G2583_3770	glgS	glycogen synthesis protein GlgS	3333.22	269.516	7381.06	1257.95	-12.37	1.62e-07	-5.87	1.56e-05
Z4402	G2583_3771	-	putative oxidoreductase	165.72	45.7177	241.756	0	-3.62	0.00389	0	1.08e-13
Z4413	G2583_3784	ygiP	transcriptional activator TtdR	36.3633	0.533075	29.6844	0	-68.21	2.69e-05	0	7.72e-06
Z4415	G2583_3786	ttdB	L(+)-tartrate dehydratase subunit beta	16.8148	0	15.8116	0	0	0.00053	0	0.00053
Z4431	G2583_3802	ygjI	putative oxidoreductase	38.861	7.21576	108.392	0	-5.39	0.00227	0	1.95e-10
Z4436	G2583_3807	ygjN	hypothetical protein	1005.91	78.8157	2202.65	231.185	-12.76	1.91e-07	-9.53	3.16e-07
Z4460	G2583_3830	yhaK	hypothetical protein	30.9959	9.92234	20.1091	0	-3.12	0.034765	0	0.000126
Z4467	G2583_3837	tdcD	propionate/acetate kinase	29.8383	0	27.676	0	0	1.45e-05	0	1.17e-05
Z4468	G2583_3838	tdcC	threonine/serine transporter TdcC	60.1145	4.68924	24.5057	0	-12.82	2.61e-05	0	2.82e-05
Z4469	G2583_3839	tdcB	threonine dehydratase	25.4217	0	12.7833	0	0	4.53e-05	0	0.00141
Z4473	G2583_3843	yhaC	hypothetical protein	12.3514	0	11.5698	0	0	0.00286	0	0.002
Z4479	G2583_3849	yhaU	putative transport protein	25.7782	6.33136	10.7363	0	-4.07	0.01129	0	0.00286
Z4482	G2583_3852	yhaV	hypothetical protein	320.019	60.8986	239.056	31.5168	-5.25	0.000273	-7.59	6.73e-06
Z4483	G2583_3853	agaR	DNA-binding transcriptional regulator AgaR	88.6482	14.6238	44.5695	0	-6.06	0.000517	0	3.45e-07
Z4491	G2583_3861	kbaY	tagatose-bisphosphate aldolase	18.5916	0	16.119	0	0	0.000291	0	0.00053
Z4492	G2583_3862	agaB	PTS system N-acetylgalactosamine-specific transporter subunit IIB	16.2157	0	17.7884	0	0	0.000727	0	0.000218
Z4493	G2583_3863	agaC	PTS system N-acetylgalactosamine-specific transporter subunit IIC	15.1985	0	32.1768	0	0	0.00101	0	5.19e-06
Z4494	G2583_3864	agaD	PTS system N-acetylgalactosamine-specific transporter subunit IID	25.4755	0	15.8015	0	0	4.53e-05	0	0.00053
Z4498	G2583_3866	yraH	putative fimbrial-like protein	624.226	18.397	460.861	42.8722	-33.93	9.64e-11	-10.75	2.82e-07
Z4499	G2583_3867	yraI	putative chaperone	79.7682	17.9608	55.2855	0	-4.44	0.00211	0	6.69e-08
Z4500	G2583_3868	yraJ	putative outer membrane protein	82.642	18.4878	67.2278	0	-4.47	0.00158	0	1.32e-08
Z4520	G2583_3883	yhbV	hypothetical protein	44.0765	6.96582	22.1363	0	-6.33	0.00114	0	5.79e-05
Z4535	G2583_3898	yhbX	putative alkaline phosphatase I	103.092	6.52027	87.3023	16.7569	-15.81	2.31e-06	-5.21	0.000319
Z4560	G2583_3922	yrbH	D-arabinose 5-phosphate isomerase	764.482	133.623	547.822	140.83	-5.72	0.000113	-3.89	0.00046
Z4597	G2583_3958	yhcN	hypothetical protein	688.945	0	2339.66	81.7781	0	1.05e-17	-28.61	1.86e-11
Z4600	G2583_3961	yhcQ	p-hydroxybenzoic acid efflux subunit AaeA	34.659	3.20878	45.851	12.7929	-10.8	0.000406	-3.58	0.00599
Z4613	G2583_3973	-	hypothetical protein	639.774	47.0386	311.563	0	-13.6	1.44e-07	0	9.5e-15
Z4617	G2583_3976	yhdT	hypothetical protein	21.9789	4.49094	28.5639	4.97401	-4.89	0.012638	-5.74	0.00195
Z4632	G2583_3990	yhdZ	putative ATP-binding component of a transport system	299.525	60.8743	157.846	17.5172	-4.92	0.000436	-9.01	5.26e-06
Z4662	G2583_4010	zntR	zinc-responsive transcriptional regulator	1664.06	328.636	3060.67	363.705	-5.06	0.000232	-8.42	8.71e-07
Z4663	G2583_4011	yhdN	hypothetical protein	3792.95	501.72	6187.86	994.34	-7.56	9.87e-06	-6.22	9.82e-06
Z4700	G2583_4047	rpsL	30S ribosomal protein S12	17407.8	2809.92	14864.6	3137.75	-6.2	4.45e-05	-4.74	8.28e-05
Z4701	G2583_4048	yheL	sulfur transfer complex subunit TusB	9572.91	204.703	2119.24	658.377	-46.76	7.12e-13	-3.22	0.00141
Z4726	G2583_4071	nirB	nitrite reductase (NAD(P)H) subunit	164.887	11.539	72.7732	10.6306	-14.29	1.21e-06	-6.85	0.000117
Z4730	G2583_4075	yhfL	hypothetical protein	807.422	96.5017	121.435	0	-8.37	6.05e-06	0	7.15e-11
Z4732	G2583_4077	frlB	fructoselysine-6-P-deglycase	137.358	10.5986	44.1344	13.097	-12.96	3.18e-06	-3.37	0.0074
Z4746	G2583_4089	yrfA	hypothetical protein	16.3585	0	19.171	0	0	0.000727	0	0.000165
Z4757	G2583_4099	-	hypothetical protein	65.0145	0	401.483	64.6692	0	3.63e-08	-6.21	1.87e-05
Z4763	G2583_4105	feoA	ferrous iron transport protein A	333.843	41.1742	7431.54	63.9463	-8.11	1.35e-05	-116.22	2.6e-17
Z4766	G2583_4108	yhgA	hypothetical protein	50.8532	16.7283	103.447	32.7438	-3.04	0.02609	-3.16	0.00365
Z4769	G2583_4111	yhgI	putative DNA uptake protein	8035.95	532.576	4360.48	661.655	-15.09	2.51e-08	-6.59	6.33e-06
Z4789	G2583_4128	-	hypothetical protein	55.8396	7.41285	68.9747	0	-7.53	0.000231	0	1.07e-08
Z4811	G2583_4146	-	hypothetical protein	22.0032	0	47.366	0	0	9.64e-05	0	2.57e-07
Z4831	G2583_4160	yhhK	hypothetical protein	14.5161	0	29.7346	0	0	0.00101	0	7.72e-06
Z4850	G2583_4179	-	putative O-methyltransferase	445.411	92.5092	266.823	42.4438	-4.81	0.00046	-6.29	2.12e-05
Z4881	G2583_4209	gatY	putative fructose-1,6-bisphosphate aldolase	143.443	0	57.2398	0	0	3.64e-11	0	5.22e-08
Z4882	G2583_4210	-	hypothetical protein	655.182	117.633	499.283	40.919	-5.57	0.000142	-12.2	9.12e-08
Z4883	G2583_4211	-	hypothetical protein	553.497	111.221	788.249	18.612	-4.98	0.00031	-42.35	4.36e-12
Z4887	G2583_4215	yhiJ	hypothetical protein	67.2929	3.6948	118.149	18.7577	-18.21	1.21e-05	-6.3	7.36e-05
Z4888	G2583_4216	-	hypothetical protein	24.9209	4.0833	39.8302	0	-6.1	0.00697	0	8.76e-07
Z4890	G2583_4217	yhiM	hypothetical protein	408.344	114.548	735.256	173.381	-3.56	0.00317	-4.24	0.000232
Z4894	G2583_4220	yhiO	universal stress protein UspB	2233.74	277.333	8722.46	2780.02	-8.05	6.19e-06	-3.14	0.00161
Z4909	G2583_4233	yhiF	hypothetical protein	606.468	34.6841	1021.88	58.0442	-17.49	2.32e-08	-17.61	2.22e-09
Z4912	G2583_4236	-	hypothetical protein	930.374	0	547.559	5.83138	0	5.47e-19	-93.9	1.03e-13
Z4914	G2583_4238	chuW	coproporphyrinogen III oxidase	123.34	0.836094	86.1403	0	-147.52	1.34e-09	0	1.59e-09
Z4915	G2583_4239	chuX	hypothetical protein	110.94	19.9258	15.1665	0	-5.57	0.000438	0	0.000727
Z4921	G2583_4244	hdeB	acid-resistance protein	8226.73	750.567	181446	11418.3	-10.96	4.18e-07	-15.89	2.56e-09
Z4922	G2583_4245	hdeA	acid-resistance protein	46460.8	8914.43	103983	28484	-5.21	0.000166	-3.65	0.000562
Z4925	G2583_4247	yhiE	hypothetical protein	19820	512.204	19108.8	2472.17	-38.7	3.77e-12	-7.73	1.57e-06
Z4928	G2583_4250	yhiW	putative ARAC-type regulatory protein	772.635	194.115	7182.58	606.622	-3.98	0.00134	-11.84	4.07e-08
Z4929	G2583_4252	yhiX	DNA-binding transcriptional regulator GadX	2951.69	193.733	20383.3	2243.39	-15.24	2.71e-08	-9.09	3.91e-07
Z4931	G2583_4254	yhjA	putative cytochrome C peroxidase	1373.23	130.097	250.05	39.5546	-10.56	7.62e-07	-6.32	2.36e-05
Z4939	G2583_4261	yhjH	EAL domain-containing protein	25.882	6.47752	11.0474	1.37172	-4	0.01129	-8.05	0.01415
Z4953	G2583_4273	yhjT	hypothetical protein	80.8576	23.4539	79.4237	0	-3.45	0.00755	0	3.26e-09
Z4966	G2583_4285	-	putative fimbrial protein	43.2181	0	49.7241	14.3789	0	1.03e-06	-3.46	0.00358
Z4972	G2583_4289	yhjX	putative resistance protein	356.287	11.8058	276.064	19.4038	-30.18	1.39e-09	-14.23	7.12e-08
Z4987	G2583_4304	yiaA	hypothetical protein	316.606	14.1849	182.769	34.4311	-22.32	1.17e-08	-5.31	8.76e-05
Z4988	G2583_4305	yiaB	hypothetical protein	136.473	7.03719	197.899	0	-19.39	2.26e-07	0	7.47e-13
Z5004	G2583_4320	yiaU	putative transcriptional regulator LYSR-type	180.867	4.62267	98.4451	6.8957	-39.13	2.77e-09	-14.28	6.96e-07
Z5006	G2583_4321	yiaV	hypothetical protein	29.5803	5.11149	31.2469	0	-5.79	0.00276	0	6.32e-06
Z5022	G2583_4334	yibI	hypothetical protein	19.6175	4.46045	50.3077	0	-4.4	0.02363	0	1.47e-07
Z5045	G2583_4357	htrL	hypothetical protein	567.599	92.0509	805.43	51.0541	-6.17	7e-05	-15.78	6.61e-09
Z5052	G2583_4364	waaY	lipopolysaccharide core biosynthesis protein	242.14	66.0121	381.968	24.0073	-3.67	0.0031	-15.91	1.88e-08
Z5071	G2583_4382	yicG	hypothetical protein	35.995	0	83.297	0	0	3.54e-06	0	2.07e-09
Z5074	G2583_4384	gmk	guanylate kinase	1570.34	154.909	1661.7	387.399	-10.14	1.03e-06	-4.29	0.00019
Z5102	G2583_4406	-	hypothetical protein	17.2704	0	103.767	0	0	0.00053	0	2.78e-10
Z5103	G2583_4407	escF	hypothetical protein	111.014	0	359.932	0	0	3.47e-10	0	2.38e-15
Z5104	G2583_4408	-	hypothetical protein	318.806	57.7545	317.301	0	-5.52	0.000192	0	8.13e-15
Z5107	G2583_4411	espA	secreted protein EspA	35.0576	0	26.4807	0	0	4.28e-06	0	2.25e-05
Z5109	G2583_4413	escD	hypothetical protein	83.5081	8.39921	48.9494	0	-9.94	2.28e-05	0	1.94e-07
Z5110	G2583_4414	eae	intimin adherence protein	81.5307	15.5147	113.055	8.10638	-5.26	0.00131	-13.95	4.92e-07
Z5116	G2583_4420	sepQ	hypothetical protein	74.1691	12.4613	46.7692	14.6477	-5.95	0.00052	-3.19	0.00783
Z5118	G2583_4422	-	hypothetical protein	66.5941	0	114.737	0	0	2.87e-08	0	1.13e-10
Z5121	G2583_4425	-	hypothetical protein	42.1525	0	11.791	0	0	1.22e-06	0	0.002
Z5124	G2583_4428	escJ	hypothetical protein	42.5149	0	31.8829	0	0	1.03e-06	0	5.19e-06
Z5126	G2583_4430	escC	hypothetical protein	14.7053	0	49.379	0	0	0.00101	0	1.94e-07
Z5129	G2583_4433	-	negative regulator GrlR	704.865	126.968	859.027	143.775	-5.55	0.000136	-5.97	1.83e-05
Z5136	G2583_4439	-	hypothetical protein	52.873	8.79964	1757.25	21.8162	-6.01	0.0011	-80.55	4.46e-15
Z5137	G2583_4440	-	hypothetical protein	68.9461	17.6253	1759.74	31.3503	-3.91	0.00524	-56.13	7.92e-14
Z5142	G2583_4444	-	hypothetical protein	164.005	5.21854	134.38	37.6767	-31.43	6.9e-09	-3.57	0.00175
Z5160	G2583_4461	-	hypothetical protein	27.0096	5.65854	36.3276	0	-4.77	0.00945	0	2.05e-06
Z5170	G2583_4470	yidG	hypothetical protein	267.966	10.6365	71.5956	0.208107	-25.19	9.98e-09	-344.03	7.08e-09
Z5175	G2583_4475	yidL	putative ARAC-type regulatory protein	84.364	8.41051	63.016	0	-10.03	2.28e-05	0	2.29e-08
Z5182	G2583_4480	ibpB	heat shock chaperone IbpB	19307.6	43.4577	31969	35.3942	-444.28	4.16e-22	-903.23	0
Z5183	G2583_4481	ibpA	heat shock protein IbpA	58968.3	578.327	59030.5	1335.5	-101.96	2.95e-16	-44.2	1.54e-13
Z5189	G2583_4487	yidB	hypothetical protein	56.986	13.8855	309.096	45.5479	-4.1	0.00619	-6.79	1.18e-05
Z5191	G2583_4489	recF	recombination protein F	522.738	39.5597	290.463	79.9038	-13.21	2.58e-07	-3.64	0.00092
Z5199	G2583_4496	-	hypothetical protein	56.5465	0	45.0319	0	0	1.12e-07	0	3.45e-07
Z5205	G2583_4501	yidY	multidrug efflux system protein MdtL	34.6547	9.46083	29.0388	0	-3.66	0.01151	0	9.48e-06
Z5206	G2583_4502	yidZ	DNA-binding transcriptional regulator YidZ	104.822	25.5472	55.5872	10.2298	-4.1	0.00313	-5.43	0.000422
Z5211	G2583_4507	-	hypothetical protein	18.6101	0	80.4815	8.21595	0	0.000291	-9.8	8.62e-06
Z5220	G2583_4519	-	putative fimbrial protein	384.441	30.6785	331.01	26.9248	-12.53	4.67e-07	-12.29	1.31e-07
Z5221	G2583_4520	-	putative fimbrial protein	37.4271	12.2465	52.971	0	-3.06	0.02873	0	9.84e-08
Z5247	G2583_4542	yieN	regulatory ATPase RavA	634.257	102.184	269.465	61.8845	-6.21	6.22e-05	-4.35	0.000299
Z5252	G2583_4547	rbsB	D-ribose transporter subunit RbsB	3725.37	820.181	3003.01	684.888	-4.54	0.00047	-4.38	0.000157
Z5292	G2583_4575	rhoL	putative rho operon leader peptide	9224.97	735.093	10721.6	762.834	-12.55	1.27e-07	-14.05	8.44e-09
Z5322	G2583_4602	cyaA	adenylate cyclase	495.49	119.255	183.117	41.2861	-4.15	0.00112	-4.44	0.000303
Z5332	G2583_4612	-	hypothetical protein	101.249	1.54445	51.8316	0	-65.56	3.97e-08	0	1.12e-07
Z5339	G2583_4618	-	hypothetical protein	43.7302	0	13.7891	0	0	8.76e-07	0	0.00101
Z5393	G2583_4659	yihF	hypothetical protein	84.2277	8.6067	95.8256	10.3083	-9.79	4.34e-05	-9.3	8.27e-06
Z5394	G2583_4660	yihG	putative acyltransferase	73.156	14.9927	105.68	16.2745	-4.88	0.00185	-6.49	5.22e-05
Z5414	G2583_4678	yihQ	alpha-glucosidase	19.1677	3.15702	10.6156	0	-6.07	0.01441	0	0.00286
Z5432	G2583_4694	yiiF	hypothetical protein	184.18	4.61925	20.6658	0	-39.87	2.42e-09	0	9.64e-05
Z5440	G2583_4701	frvR	putative frv operon regulatory protein	50.9148	9.75248	36.1008	8.55202	-5.22	0.00228	-4.22	0.00405
Z5444	G2583_4705	-	putative glycoporin	11.8093	0	22.1292	0	0	0.00286	0	5.79e-05
Z5445	G2583_4706	yiiL	hypothetical protein	12.4305	0	36.5685	0	0	0.00286	0	1.72e-06
Z5448	G2583_4709	rhaB	rhamnulokinase	14.9919	0	11.8192	0	0	0.00101	0	0.002
Z5449	G2583_4710	rhaS	transcriptional activator RhaS	19.5368	0	17.2234	0	0	0.000218	0	0.000291
Z5454	G2583_4714	kdgT	2-keto-3-deoxygluconate permease	381.383	59.6709	86.1316	15.431	-6.39	6.58e-05	-5.58	0.00015
Z5466	G2583_4726	yiiR	hypothetical protein	31.8009	5.71632	98.3952	0	-5.56	0.00403	0	4.69e-10
Z5468	G2583_4728	yiiT	universal stress protein UspD	2775.39	428.556	2135.64	686.225	-6.48	3.44e-05	-3.11	0.00176
Z5469	G2583_4729	fpr	ferredoxin-NADP reductase	210.242	40.9998	149.689	28.3159	-5.13	0.000444	-5.29	0.00011
Z5473	G2583_4733	yiiU	hypothetical protein	1099.73	296.701	598.452	143.101	-3.71	0.00205	-4.18	0.000277
Z5489	G2583_4745	-	hypothetical protein	53.0532	3.28937	226.518	0	-16.13	2.5e-05	0	2e-13
Z5492	G2583_4749	yiiX	putative peptidoglycan peptidase	111.585	10.2654	49.4106	12.5284	-10.87	8.93e-06	-3.94	0.00396
Z5507	G2583_4763	pflD	putative formate acetyltransferase 2	21.33	3.00107	20.2751	0.657466	-7.11	0.00729	-30.84	0.000797
Z5528	G2583_4782	murI	glutamate racemase	206.724	23.2253	84.0009	15.584	-8.9	1.05e-05	-5.39	0.000283
Z5629	G2583_4856	xylE	D-xylose transporter XylE	44.9303	11.1786	49.2502	15.4566	-4.02	0.00778	-3.19	0.0058
Z5634	G2583_4861	lamB	maltoporin	27.259	8.92155	17.4085	0	-3.06	0.04215	0	0.000291
Z5636	G2583_4863	yjbI	hypothetical protein	51.1408	0	16.6484	0	0	2.57e-07	0	0.000291
Z5646	G2583_4872	-	hypothetical protein	35.8011	5.61917	41.5346	1.18406	-6.37	0.00182	-35.08	5.15e-06
Z5662	G2583_4888	soxR	redox-sensitive transcriptional activator SoxR	427.819	33.1262	137.182	25.9932	-12.91	3.03e-07	-5.28	0.000126
Z5669	G2583_4895	nrfA	cytochrome c552	109.234	8.51973	27.7437	0	-12.82	5.88e-06	0	1.17e-05
Z5688	G2583_4913	-	hypothetical protein	99.298	5.50109	13.961	1.98797	-18.05	1.35e-06	-7.02	0.00548
Z5718	G2583_4942	adiY	putative ARAC-type regulatory protein	328.013	0	741.808	0	0	1.41e-14	0	2.02e-18
Z5719	G2583_4943	adiA	biodegradative arginine decarboxylase	142.618	12.0376	67.944	6.68609	-11.85	3.96e-06	-10.16	1.34e-05
Z5728	G2583_4952	yjdI	hypothetical protein	172.186	52.7877	794.235	253.117	-3.26	0.00725	-3.14	0.00179
Z5729	G2583_4953	yjdJ	hypothetical protein	319.874	21.348	5653.01	885.76	-14.98	1.41e-07	-6.38	8.14e-06
Z5730	G2583_4954	yjdK	hypothetical protein	154.518	0	154.738	0	0	1.73e-11	0	7.43e-12
Z5732	G2583_4956	lysS	lysyl-tRNA synthetase	151.884	36.4964	110.954	15.6759	-4.16	0.00171	-7.08	3.66e-05
Z5733	G2583_4957	yjdL	putative peptide transporter	46.0242	0.639361	38.3302	10.4143	-71.98	5.15e-06	-3.68	0.00457
Z5734	G2583_4958	cadA	lysine decarboxylase 1	322.108	8.5909	87.5919	14.1379	-37.49	5.01e-10	-6.2	8.21e-05
Z5735	G2583_4959	cadB	lysine/cadaverine antiporter	18.2062	0	13.0495	0	0	0.000391	0	0.00141
Z5746	G2583_4968	yjeH	inner membrane protein YjeH	134.258	41.4598	303.314	77.2857	-3.24	0.00798	-3.92	0.000498
Z5747	G2583_4969	groES	co-chaperonin GroES	23800.6	3010.63	17277	4113.23	-7.91	6.28e-06	-4.2	0.000204
Z5778	G2583_4998	miaA	tRNA delta(2)-isopentenylpyrophosphate transferase	10691	2827.59	18182.3	5429.63	-3.78	0.00163	-3.35	0.00103
Z5779	G2583_4999	hfq	RNA-binding protein Hfq	17099.8	2631.42	24026.5	4668.5	-6.5	3.06e-05	-5.15	4.34e-05
Z5790	G2583_5010	yjfK	hypothetical protein	76.6341	0	49.2219	0	0	8.67e-09	0	1.94e-07
Z5791	G2583_5011	yjfL	hypothetical protein	11.339	0	58.3275	0	0	0.00417	0	4.62e-08
Z5808	G2583_5026	yjfY	hypothetical protein	81.4836	0	125.822	0	0	5.8e-09	0	4.92e-11
Z5813	G2583_5031	yjfZ	hypothetical protein	68.8331	10.0507	53.9462	0	-6.85	0.000335	0	8.64e-08
Z5826	G2583_5045	-	hypothetical protein	162.992	23.2059	127.457	41.4319	-7.02	6.83e-05	-3.08	0.00357
Z5829	G2583_5048	ytfL	putative transport protein	440.446	64.6234	495.235	80.8825	-6.82	4.02e-05	-6.12	1.91e-05
Z5835	G2583_5054	chpS	antitoxin ChpS	1150.22	214.945	282.819	55.3395	-5.35	0.000159	-5.11	8.93e-05
Z5844	G2583_5063	yjgA	hypothetical protein	1252.21	165.458	948.898	161.897	-7.57	1.1e-05	-5.86	2.03e-05
Z5848	G2583_5067	nrdD	anaerobic ribonucleoside triphosphate reductase	52.5629	11.5027	438.072	102.949	-4.57	0.00439	-4.26	0.000263
Z5857	G2583_5076	pyrL	pyrBI operon leader peptide	19.3114	0	35.6752	0	0	0.000291	0	2.05e-06
Z5860	G2583_5079	yjgH	hypothetical protein	113.878	18.5524	121.738	0	-6.14	0.000267	0	6.71e-11
Z5862	G2583_5081	yjgJ	hypothetical protein	19.3534	0	20.9715	0	0	0.000291	0	9.64e-05
Z5869	G2583_5087	yjgN	hypothetical protein	97.6825	5.10333	74.9904	12.467	-19.14	5.64e-07	-6.02	0.000168
Z5871	G2583_5089	holC	DNA polymerase III subunit chi	1585.22	188.693	843.131	209.444	-8.4	4.69e-06	-4.03	0.000322
Z5892	G2583_5098	-	hypothetical protein	48.3822	7.20088	65.2549	14.9378	-6.72	0.000601	-4.37	0.00103
Z5893	G2583_5099	-	hypothetical protein	333.879	0	143.322	0	0	1.2e-14	0	1.55e-11
Z5896	G2583_5102	-	hypothetical protein	168.979	26.2961	255.858	25.5465	-6.43	0.000117	-10.02	8.57e-07
Z5924	G2583_5127	-	hypothetical protein	5590.56	4.34288	2335.32	124.331	-1287.29	1e-23	-18.78	8.19e-10
Z5925	G2583_5128	iraD	DNA replication/recombination/repair protein	1838.92	0	547.665	0	0	6.4e-22	0	3.93e-17
Z5926	G2583_5129	yjiE	putative DNA-binding transcriptional regulator	158.006	0	134.936	0	0	1.39e-11	0	2.56e-11
Z5932	G2583_5134	-	putative invasin	63.8722	13.4322	57.277	8.92215	-4.76	0.00206	-6.42	0.00021
Z5935	G2583_5137	-	hypothetical protein	88.1257	0	41.5184	7.26767	0	2.71e-09	-5.71	0.00088
Z5940	G2583_5143	-	hypothetical protein	490.253	11.4359	200.499	11.4164	-42.87	3.88e-11	-17.56	3.2e-08
Z5948	G2583_5150	-	putative restriction modification enzyme R subunit (endonuclease)	162.506	46.0029	80.773	16.5182	-3.53	0.00432	-4.89	0.000517
Z5949	G2583_5151	-	hypothetical protein	166.915	0	269.76	0	0	8.66e-12	0	3.82e-14
Z5963	G2583_5165	yjjB	hypothetical protein	57.419	0	24.6824	0	0	1.12e-07	0	2.82e-05
Z5968	G2583_5169	fhuF	ferric iron reductase involved in ferric hydroximate transport	107.503	28.1356	53.2773	0	-3.82	0.00386	0	9.84e-08

## Sheet: different trends
Different change trends
Locus_tag
O157	O55	Gene	Product	RPKM DMEM-grown O157	RPKM HeLa-attached O157	RPKM DMEM-grown O55	RPKM HeLa-attached O55	Fold_change in O157	P value	Fold_change in O55	P value
Z0084	G2583_0079	leuL	leu operon leader peptide	44.4825	241.192	999.555	0	5.42	0.0021	0	1.06e-19
Z0492	G2583_0502	rdgC	recombination associated protein	25.7996	110.436	189.19	58.4794	4.28	0.012498	-3.24	0.00204
Z0537	G2583_0546	yajG	hypothetical protein	5.82541	51.1438	13.77	0	8.78	0.00209	0	0.00101
Z0886	G2583_0887	-	cob(I)yrinic acid a,c-diamide adenosyltransferase	10.6572	60.1947	10.3116	0	5.65	0.00708	0	0.00615
Z0971	G2583_0982	-	putative tail component of prophage CP-933K	1.61498	17.0358	13.892	0	10.55	0.01678	0	0.00101
Z1270	G2583_1158	mukE	condesin subunit E	43.7109	140.03	18.3706	0	3.2	0.04493	0	0.000218
Z1401	G2583_1219	ymcA	hypothetical protein	6.89576	46.8441	30.0324	9.04208	6.79	0.0052	-3.32	0.010934
Z1675	G2583_1300	csgB	curlin minor subunit	45.7819	172.865	65.6166	0	3.78	0.01887	0	1.47e-08
Z1676	G2583_1301	csgA	cryptic curlin major subunit	64.7432	305.092	56.362	0	4.71	0.00477	0	5.9e-08
Z2448	G2583_1673	ycjI	murein peptide amidase A	9.83553	81.0573	72.5133	3.35108	8.24	0.000799	-21.64	2.91e-07
Z2811	G2583_2220	-	putative aldolase	18.4763	76.7747	25.9299	0	4.16	0.01836	0	2.25e-05
Z2920	G2583_2319	yecD	hypothetical protein	13.9191	93.9778	48.2605	0	6.75	0.00141	0	2.23e-07
Z3040	G2583_2401	fliR	flagellar biosynthesis protein FliR	9.24713	48.4959	27.0524	0	5.24	0.01103	0	1.8e-05
Z3389	G2583_2677	yohI	tRNA-dihydrouridine synthase C	12.4535	52.3955	45.4498	5.24272	4.21	0.02231	-8.67	0.000113
Z3454	G2583_2738	ccmE	cytochrome c-type biogenesis protein CcmE	3.88857	42.072	18.489	0	10.82	0.000851	0	0.000218
Z3561	G2583_2836	-	putative regulator	37.0549	180.18	130.571	30.7458	4.86	0.00454	-4.25	0.000621
Z3763	G2583_3023	purN	phosphoribosylglycinamide formyltransferase	16.6131	70.0365	29.2278	0	4.22	0.02314	0	9.48e-06
Z4078	G2583_3418	ygcP	putative anti-terminator regulatory protein	11.2712	50.6546	35.1867	0	4.49	0.01808	0	2.45e-06
Z4845	G2583_4174	yhhQ	hypothetical protein	1.15759	40.3437	22.9457	0	34.85	3.89e-05	0	4.53e-05
Z5135	G2583_4438	escR	type III secretion system protein	3.10993	28.8167	53.4576	0	9.27	0.00312	0	9.84e-08
Z5162	G2583_4462	-	hypothetical protein	1.74319	22.2257	20.7344	0	12.75	0.00584	0	9.64e-05
Z5203	G2583_4499	tnaA	tryptophanase	19.0547	127.876	13.8934	0	6.71	0.00109	0	0.00101
Z5430	G2583_4692	-	hypothetical protein	0	15.7935	13.9987	0	#DIV/0!	0.00141	0	0.00101
Z5491	G2583_4747	-	hypothetical protein	0.545382	28.7018	22.9645	0	52.63	0.000306	0	4.53e-05
Z5723	G2583_4947	yjdF	hypothetical protein	3.55849	24.782	30.1779	0	6.96	0.01551	0	7.72e-06
Z5821	G2583_5040	ytfF	putative transmembrane subunit	2.16407	20.6267	13.5424	0	9.53	0.00584	0	0.00101
Z5847	G2583_5066	nrdG	anaerobic ribonucleotide reductase-activating protein	2.26879	25.9656	72.1831	0	11.44	0.00223	0	7.08e-09
Z6049	G2583_1941	-	putative endopeptidase encoded by cryptic prophage CP-933U	8.50761	37.0359	23.0409	0	4.35	0.04342	0	4.53e-05
Z0033	G2583_0029	slpA	FKBX-type 16KD peptidyl-prolyl cis-trans isomerase (a rotamase)	3.23484	104.704	3.35106	12.7583	32.37	3.92e-07	3.81	0.23879
Z0063	G2583_0058	imp	organic solvent tolerance protein	82.697	383.027	160.842	282.104	4.63	0.00471	1.75	0.65711
Z0080	G2583_0075	leuD	isopropylmalate isomerase small subunit	89.7569	357.273	56.6204	19.322	3.98	0.01163	-2.93	0.00925
Z0087	G2583_0081	ilvI	acetolactate synthase 3 catalytic subunit	46.6482	166.911	32.1861	35.1219	3.58	0.02548	1.09	0.64269
Z0088	G2583_0082	ilvH	acetolactate synthase 3 regulatory subunit	34.2363	266.374	23.7121	14.6165	7.78	0.000211	-1.62	0.16553
Z0097	G2583_0091	mraY	phospho-N-acetylmuramoyl-pentapeptide-transferase	18.9113	89.8545	23.3712	35.6439	4.75	0.00986	1.53	0.89395
Z0101	G2583_0095	murC	UDP-N-acetylmuramate--L-alanine ligase	24.5493	103.491	6.53084	25.6416	4.22	0.01547	3.93	0.17189
Z0105	G2583_0099	ftsZ	cell division protein FtsZ	233.319	740.464	145.15	425.453	3.17	0.03309	2.93	0.12138
Z0121	G2583_0115	ampE	regulatory protein AmpE	29.056	125.988	11.3207	24.3858	4.34	0.01125	2.15	0.52447
Z0133	G2583_0127	yacK	multicopper oxidase	5.94846	63.9864	12.7371	36.1398	10.76	0.000497	2.84	0.2905
Z0154	G2583_0147	pcnB	poly(A) polymerase I	32.4911	149.258	39.9684	75.2234	4.59	0.00691	1.88	0.60693
Z0165	G2583_0158	hemL	glutamate-1-semialdehyde aminotransferase	178.056	814.426	119.916	344.1	4.57	0.00429	2.87	0.13407
Z0174	G2583_0166	yaeG	carbohydrate diacid transcriptional activator CdaR	25.426	118.785	24.5305	81.414	4.67	0.00679	3.32	0.11681
Z0204	G2583_0196	cutF	lipoprotein involved with copper homeostasis and adhesion	47.5959	153.421	86.3491	60.1368	3.22	0.04206	-1.44	0.15272
Z0210	G2583_0202	yaeE	DL-methionine transporter permease subunit	49.0608	208.945	72.6044	133.875	4.26	0.00894	1.84	0.59732
Z0212	G2583_0204	yaeD	D,D-heptose 1,7-bisphosphate phosphatase	6.70109	61.7792	17.3178	60.4605	9.22	0.000985	3.49	0.10344
Z0303	G2583_0278	proB	gamma-glutamyl kinase	42.143	159.706	19.1458	43.5877	3.79	0.01895	2.28	0.40313
Z0359	G2583_0384	yagY	hypothetical protein	65.9442	418.128	24.6061	93.2711	6.34	0.000663	3.79	0.06157
Z0414	G2583_0430	-	hypothetical protein	2.96178	15.6015	4.97375	22.4402	5.27	0.04934	4.51	0.10117
Z0415	G2583_0431	-	putative periplasmic binding protein, substrate ribose	6.14607	32.9727	22.7714	45.0042	5.36	0.02008	1.98	0.55067
Z0419	G2583_0434	-	permease	84.5342	339.619	6.13708	14.8402	4.02	0.01092	2.42	0.43188
Z0505	G2583_0515	tgt	queuine tRNA-ribosyltransferase	36.2418	238.77	49.1025	134.879	6.59	0.000629	2.75	0.18177
Z0551	G2583_0556	ybaX	queuosine biosynthesis protein QueC	13.8243	122.553	22.9104	39.8336	8.87	0.000227	1.74	0.70577
Z0559	G2583_0561	mdlB	putative multidrug transporter membrane\ATP-binding components	8.36234	32.7079	7.57152	15.5579	3.91	0.04598	2.05	0.68333
Z0568	G2583_0568	ybaA	hypothetical protein	9.31309	108.197	502.15	607.757	11.62	6.64e-05	1.21	0.736652
Z0588	G2583_0583	ybaB	hypothetical protein	110.11	339.303	204.737	343.148	3.08	0.0421067	1.68	0.72558
Z0597	G2583_0590	ybaL	putative cation:proton antiport protein	29.3284	95.304	40.1806	146.446	3.25	0.04896	3.64	0.0584
Z0607	G2583_0599	ybaT	putative amino acid/amine transport protein	23.2185	89.2854	157.58	259.405	3.85	0.02355	1.65	0.757815
Z0608	G2583_0600	-	putative outer membrane export protein	30.6156	104.43	39.5799	77.2141	3.41	0.04201	1.95	0.56268
Z0646	G2583_0613	ybbO	short chain dehydrogenase	24.3834	83.5592	4.77451	19.6784	3.43	0.03592	4.12	0.14853
Z0677	G2583_0642	purK	phosphoribosylaminoimidazole carboxylase ATPase subunit	1.82366	62.889	5.22562	14.2173	34.49	6.56e-06	2.72	0.39464
Z0719	G2583_0741	ybdJ	hypothetical protein	11.5496	70.7426	36.7135	53.0923	6.13	0.00391	1.45	1
Z0771	G2583_0789	ybeM	hypothetical protein	13.6514	72.4721	17.7683	41.8406	5.31	0.0069	2.35	0.41993
Z0778	G2583_0796	rlpA	rare lipoprotein A	19.5709	276.439	24.3985	76.7221	14.12	5.05e-06	3.14	0.12372
Z0780	G2583_0797	mrdB	cell wall shape-determining protein	9.55623	144.479	28.1769	30.6108	15.12	1.27e-05	1.09	0.69745
Z0783	G2583_0800	ybeB	hypothetical protein	60.1883	289.27	83.5762	84.0948	4.81	0.004	1.01	0.491182
Z0790	G2583_0806	ybeL	hypothetical protein	60.8436	269.994	428.073	1424.21	4.44	0.00652	3.33	0.06459
Z0801	G2583_0814	rihA	ribonucleoside hydrolase 1	42.2075	137.391	44.0737	23.8089	3.26	0.04153	-1.85	0.08013
Z0824	G2583_0838	nagA	N-acetylglucosamine-6-phosphate deacetylase	137.329	529.04	76.0957	198.555	3.85	0.012	2.61	0.20234
Z0832	G2583_0845	fldA	flavodoxin FldA	75.4694	260.716	64.0809	110.967	3.45	0.02405	1.73	0.69198
Z0834	G2583_0846	ybfE	LexA regulated protein	27.9871	95.2993	15.6727	39.7484	3.41	0.03708	2.54	0.31393
Z0862	G2583_0866	ybgJ	putative carboxylase	25.0823	299.534	27.0049	80.0271	11.94	1.04e-05	2.96	0.14715
Z0870	G2583_0873	-	hypothetical protein	3.9562	27.3004	28.0645	20.8043	6.9	0.01033	-1.35	0.25486
Z0882	G2583_0883	sucC	succinyl-CoA synthetase subunit beta	39.0205	519.382	12.5602	30.2301	13.31	2.74e-06	2.41	0.47722
Z0909	G2583_0908	pal	peptidoglycan-associated outer membrane lipoprotein	307.053	945.733	155.224	368.018	3.08	0.038	2.37	0.2706
Z0910	G2583_0909	ybgF	tol-pal system protein YbgF	71.6747	257.834	76.2289	249.234	3.6	0.02075	3.27	0.0814
Z0928	G2583_0924	galT	galactose-1-phosphate uridylyltransferase	13.5352	58.5706	11.8186	26.624	4.33	0.02002	2.25	0.43836
Z0936	G2583_0932	ybhA	phosphotransferase	25.193	81.6528	24.3641	22.0641	3.24	0.04769	-1.1	0.46781
Z0954	G2583_0964	-	hypothetical protein	1.96072	19.1641	4.00845	22.799	9.77	0.00977	5.69	0.05209
Z0993	G2583_1002	bioA	adenosylmethionine--8-amino-7-oxononanoate transaminase	7.58842	85.7593	11.6842	14.6986	11.3	0.000195	1.26	1
Z0994	G2583_1003	bioB	biotin synthase	27.9279	369.872	22.5536	12.1188	13.24	4.92e-06	-1.86	0.11159
Z0996	G2583_1005	bioC	biotin biosynthesis protein BioC	2.35488	78.7189	12.8891	16.7873	33.43	1.1e-06	1.3	1
Z1012	G2583_1020	ybhR	hypothetical protein	10.6664	58.5938	32.6803	32.1415	5.49	0.00783	-1.02	0.51686
Z1022	G2583_1029	ybiC	hypothetical protein	99.4748	349.924	27.3793	89.3158	3.52	0.02063	3.26	0.09945
Z1033	G2583_1039	glnH	glutamine ABC transporter periplasmic protein	1573.45	6273.84	2512.71	7007.48	3.99	0.00869	2.79	0.138017
Z1042	G2583_1048	ybiT	putative ATP-binding component of a transport system	25.927	249.388	37.2174	101.814	9.62	5.65e-05	2.74	0.184745
Z1043	G2583_1049	ybiU	hypothetical protein	8.36928	39.373	14.1939	23.3908	4.7	0.02309	1.65	0.92171
Z1066	G2583_1069	dacC	D-alanyl-D-alanine carboxypeptidase fraction C	44.5185	168.097	81.6771	227.501	3.78	0.02024	2.79	0.16006
Z1068	G2583_1071	ybjG	undecaprenyl pyrophosphate phosphatase	45.2661	430.711	86.0447	226.122	9.52	3.72e-05	2.63	0.20026
Z1070	G2583_1073	ybjH	hypothetical protein	7.56358	40.2359	11.7848	34.9883	5.32	0.0202	2.97	0.2023
Z1071	G2583_1074	-	hypothetical protein	29.8345	170.902	56.9613	70.6362	5.73	0.00218	1.24	0.822178
Z1072	G2583_1075	-	putative DEOR-type transcriptional regulator	3.89738	30.3576	8.11637	21.5569	7.79	0.00576	2.66	0.34321
Z1094	G2583_1098	artP	arginine transporter ATP-binding subunit	27.4058	126.894	89.4973	142.588	4.63	0.00649	1.59	0.80748
Z1234	G2583_1126	lrp	leucine-responsive transcriptional regulator	976.18	3043.62	427.155	1060.8	3.12	0.03444	2.48	0.22137
Z1268	G2583_1156	smtA	putative metallothionein SmtA	105.248	528.194	140.632	197.219	5.02	0.0026	1.4	0.98975
Z1269	G2583_1157	mukF	condesin subunit F	23.1788	127.495	25.5123	74.9718	5.5	0.00297	2.94	0.1757
Z1271	G2583_1159	mukB	cell division protein MukB	19.6174	83.5609	15.5311	53.6302	4.26	0.01716	3.45	0.11036
Z1304	G2583_1189	fabA	3-hydroxydecanoyl-(acyl carrier protein) dehydratase	128.697	1207.24	937.366	716.711	9.38	2.76e-05	-1.31	0.18211
Z1309	G2583_1194	-	hypothetical protein	21.1094	106.385	78.726	91.0111	5.04	0.00593	1.16	0.67544
Z1320	G2583_1203	-	acylphosphatase	50.775	186.868	79.6389	46.0297	3.68	0.02	-1.73	0.07067
Z1421	G2583_1236	agp	glucose-1-phosphatase/inositol phosphatase	16.6169	208.604	237.126	167.873	12.55	1.8e-05	-1.41	0.14205
Z1505	G2583_1239	ycdG	putative transport protein	7.3372	134.23	112.547	63.9	18.29	3.96e-06	-1.76	0.06544
Z1513	G2583_1247	putA	trifunctional transcriptional regulator/proline dehydrogenase/pyrroline-5-carboxylate dehydrogenase	4.21583	346.952	5.94167	22.7982	82.3	8.49e-11	3.84	0.12458
Z1666	G2583_1291	ycdW	putative dehydrogenase	87.1791	269.072	31.7639	56.0778	3.09	0.04227	1.77	0.70796
Z1668	G2583_1293	ycdY	putative oxidoreductase component	17.6745	146.682	26.9433	40.2895	8.3	0.000333	1.5	0.95327
Z1685	G2583_1309	yceK	hypothetical protein	45.2925	173.041	207.817	542.384	3.82	0.01705	2.61	0.19057
Z1707	G2583_1328	mviN	putative virulence factor	7.91187	36.5337	12.5491	5.3116	4.62	0.03029	-2.36	0.091098
Z1726	G2583_1346	maf	Maf-like protein	45.5011	173.389	118.375	133.168	3.81	0.01887	1.12	0.64789
Z1729	G2583_1350	plsX	putative glycerol-3-phosphate acyltransferase PlsX	19.9378	183.292	59.3486	138.107	9.19	0.000123	2.33	0.30338
Z1730	G2583_1351	fabH	3-oxoacyl-(acyl carrier protein) synthase III	35.2917	446.974	46.3884	138.099	12.67	4.53e-06	2.98	0.13114
Z1731	G2583_1352	fabD	acyl carrier protein S-malonyltransferase	52.9566	329.468	97.4286	192.675	6.22	0.000853	1.98	0.48718
Z1749	G2583_1370	ycfJ	hypothetical protein	84.2148	624.95	57.3876	163.956	7.42	0.000179	2.86	0.14682
Z1757	G2583_1376	ycfU	outer membrane-specific lipoprotein transporter subunit LolC	5.56235	82.0705	6.86347	23.1665	14.75	8.62e-05	3.38	0.23265
Z1862	G2583_1409	mnmA	tRNA-specific 2-thiouridylase MnmA	10.2861	83.7776	18.1065	63.2594	8.14	0.000617	3.49	0.1044
Z1981	G2583_1481	hemA	glutamyl-tRNA reductase	18.0084	116.567	30.1724	90.2668	6.47	0.00158	2.99	0.1455
Z1982	G2583_1482	prfA	peptide chain release factor 1	7.61978	121.71	27.1353	83.3552	15.97	1.52e-05	3.07	0.13149
Z1983	G2583_1483	hemK	N5-glutamine S-adenosyl-L-methionine-dependent methyltransferase	16.919	76.8276	10.0875	15.5796	4.54	0.01461	1.54	1
Z2023	G2583_1519	oppF	oligopeptide ABC transporter ATP-binding protein	51.422	173.289	45.0358	149.357	3.37	0.03011	3.32	0.08619
Z2029	G2583_1524	yciI	YciI-like protein	30.5006	168.371	53.0816	132.264	5.52	0.00291	2.49	0.25052
Z2189	G2583_1881	-	putative LACI-type transcriptional regulator	7.01559	70.3371	27.02	71.3337	10.03	0.000468	2.64	0.23149
Z2203	G2583_1868	-	putative fimbrial usher protein	40.3163	219.716	67.6861	60.1893	5.45	0.00223	-1.12	0.34054
Z2205	G2583_1866	-	putative fimbrial-like protein	22.7538	99.4516	34.7876	46.1651	4.37	0.01278	1.33	0.92221
Z2225	G2583_1848	-	ATP-dependent peptide transporter membrane subunit	1.85466	20.135	9.39908	26.9495	10.86	0.00753	2.87	0.248713
Z2232	G2583_1841	adhP	alcohol dehydrogenase	12.2913	51.435	99.5356	257.115	4.18	0.02476	2.58	0.20967
Z2233	G2583_1840	yddM	hypothetical protein	7.25177	31.3089	37.0401	119.453	4.32	0.04215	3.22	0.10192
Z2338	G2583_1749	-	hypothetical protein	18.0581	361.611	117.711	226.988	20.02	2.67e-07	1.93	0.51478
Z2423	G2583_1687	ydaK	putative DNA-binding transcriptional regulator	16.533	89.2563	21.9076	75.5428	5.4	0.00655	3.45	0.08824
Z2432	G2583_1683	ogt	O-6-alkylguanine-DNA:cysteine-protein methyltransferase	10.2915	59.6914	15.0387	29.573	5.8	0.00486	1.97	0.60967
Z2456	G2583_1669	ycjF	hypothetical protein	39.0529	172.642	46.549	139.847	4.42	0.00764	3	0.131127
Z2478	G2583_1654	pspD	peripheral inner membrane phage-shock protein	40.6906	238.156	122.74	122.162	5.85	0.00156	-1	0.45817
Z2479	G2583_1653	pspC	DNA-binding transcriptional activator PspC	63.9501	604.944	215.484	202.077	9.46	3.52e-05	-1.07	0.38911
Z2480	G2583_1652	pspB	phage shock protein B	192.49	678.7	169.381	428.076	3.53	0.01908	2.53	0.21246
Z2512	G2583_1630	fabI	enoyl-(acyl carrier protein) reductase	100.432	350.946	85.5126	152.713	3.49	0.02166	1.79	0.63245
Z2516	G2583_1627	yciR	RNase II stability modulator	48.7157	455.465	165.416	220.809	9.35	4.29e-05	1.33	0.9192
Z2523	G2583_1624	osmB	lipoprotein	385.013	1866.52	1165.36	1993.43	4.85	0.00272	1.71	0.67637
Z2534	G2583_1615	-	hypothetical protein	16.0435	128.421	31.0868	71.7925	8	0.000464	2.31	0.33921
Z2540	G2583_1609	btuR	cob(I)yrinic acid a,c-diamide adenosyltransferase	21.2666	221.624	76.4373	206.688	10.42	3.81e-05	2.7	0.1774
Z2594	G2583_1994	-	multidrug efflux system protein MdtJ	0.776051	128.12	122.314	203.305	165.09	3.57e-09	1.66	0.73434
Z2603	G2583_1998	-	hypothetical protein	41.6767	263.972	28.0973	57.9561	6.33	0.00089	2.06	0.46584
Z2654	G2583_2035	anmK	anhydro-N-acetylmuramic acid kinase	16.587	60.8432	18.9773	13.6794	3.67	0.04385	-1.39	0.34828
Z2655	G2583_2036	slyB	putative outer membrane protein	1457.13	5863.1	1278.53	2785.4	4.02	0.00825	2.18	0.34417
Z2681	G2583_2053	purR	DNA-binding transcriptional repressor PurR	33.2897	109.786	50.9144	30.8503	3.3	0.04028	-1.65	0.11503
Z2714	G2583_2082	-	hypothetical protein	43.9084	150.184	23.0588	73.521	3.42	0.03228	3.19	0.1315
Z2738	G2583_2106	btuD	vitamin B12-transporter ATPase	12.4231	70.3533	43.3875	79.9747	5.66	0.00428	1.84	0.60242
Z2740	G2583_2108	btuC	vtamin B12-transporter permease	11.2816	40.779	7.03134	13.014	3.61	0.04971	1.85	0.74585
Z2812	G2583_2221	ydjJ	putative oxidoreductase	27.0072	105.897	19.2717	29.9566	3.92	0.01837	1.55	0.93841
Z2813	G2583_2222	-	putative transport protein	1.76052	85.0485	14.4248	23.7623	48.31	5.82e-07	1.65	0.84754
Z2821	G2583_2228	-	putative an aldehyde reductase	20.5967	207.108	16.3503	15.6387	10.06	6.27e-05	-1.05	0.58719
Z2823	G2583_2230	yeaG	hypothetical protein	274.711	2054.51	806.996	2707.17	7.48	0.000135	3.35	0.06127
Z2864	G2583_2270	-	hypothetical protein	8.57593	42.3704	25.9039	95.9795	4.94	0.02289	3.71	0.06285
Z2891	G2583_2294	holE	DNA polymerase III subunit theta	186.568	644.928	77.8368	222.704	3.46	0.02228	2.86	0.1423
Z2909	G2583_2309	znuA	high-affinity zinc transporter periplasmic component	64.1101	245.448	38.5877	73.0725	3.83	0.014535	1.89	0.59452
Z2912	G2583_2312	ruvB	Holliday junction DNA helicase RuvB	55.9581	249.643	39.8407	50.063	4.46	0.00672	1.26	0.82428
Z2917	G2583_2317	ntpA	dATP pyrophosphohydrolase	14.3876	147.564	22.3247	78.209	10.26	5.94e-05	3.5	0.07739
Z2922	G2583_2321	yecN	hypothetical protein	70.8934	238.508	101.186	313.908	3.36	0.02939	3.1	0.09676
Z2953	G2583_2350	araG	L-arabinose transporter ATP-binding protein	12.3437	46.6595	19.893	26.3278	3.78	0.03402	1.32	0.93615
Z3019	G2583_2380	yedE	putative inner membrane protein	11.3301	61.6136	20.6136	21.4852	5.44	0.00641	1.04	0.60967
Z3055	G2583_2413	yedJ	hypothetical protein	15.4275	127.825	41.643	90.3041	8.29	0.00024	2.17	0.41158
Z3144	G2583_2495	-	hypothetical protein	25.117	90.5832	60.8043	94.494	3.61	0.02936	1.55	0.89135
Z3176	G2583_2534	yeeF	putative amino acid/amine transport protein	18.7239	78.9949	13.9891	20.6428	4.22	0.01972	1.48	1
Z3178	G2583_2536	-	putative enzyme of sugar metabolism	107.761	447.234	263.88	213.809	4.15	0.00851	-1.23	0.23526
Z3187	G2583_2546	hisF	imidazole glycerol phosphate synthase subunit HisF	110.521	363.776	16.348	65.1399	3.29	0.03062	3.98	0.05167
Z3232	G2583_2589	asmA	putative assembly protein	44.8195	142.925	36.1228	113.844	3.19	0.04579	3.15	0.1105
Z3250	G2583_2609	yegQ	hypothetical protein	26.4998	90.8277	17.0103	52.6359	3.43	0.03445	3.09	0.1426
Z3281	G2583_2649	mrp	putative ATPase	42.3996	256.029	56.2331	156.802	6.04	0.00108	2.79	0.165216
Z3303	G2583_2663	yehU	putative 2-component sensor protein	31.7981	135.872	44.6907	74.6915	4.27	0.01165	1.67	0.78
Z3381	G2583_2669	bglX	beta-D-glucoside glucohydrolase, periplasmic	17.7963	163.788	21.0679	75.0497	9.2	0.00015	3.56	0.08136
Z3388	G2583_2676	-	hypothetical protein	15.8161	60.0781	177.162	563.773	3.8	0.03055	3.18	0.0829
Z3390	G2583_2678	-	salicylate hydroxylase	3.72545	87.1163	40.5599	68.8996	23.38	1.22e-05	1.7	0.761572
Z3401	G2583_2689	-	putative oxidoreductase	26.2486	138.303	11.9293	46.3378	5.27	0.0033	3.88	0.09573
Z3403	G2583_2691	mglC	beta-methylgalactoside transporter inner membrane component	10.3899	369.637	9.92359	34.2222	35.58	4.08e-09	3.45	0.14634
Z3407	G2583_2694	galS	DNA-binding transcriptional regulator GalS	20.4003	181.144	5.66612	30.1881	8.88	0.000129	5.33	0.05289
Z3423	G2583_2709	yeiC	hypothetical protein	3.21984	15.6083	6.57565	16.119	4.85	0.04934	2.45	0.46504
Z3452	G2583_2736	dsbE	disulfide oxidoreductase (in biogenesis of cytochrome c?	2.44513	19.7905	4.42223	20.9841	8.09	0.00753	4.75	0.07852
Z3467	G2583_2750	eco	ecotin	11.8244	172.247	41.5354	84.6574	14.57	8.12e-06	2.04	0.47821
Z3486	G2583_2770	ubiG	3-demethylubiquinone-9 3-methyltransferase	39.5031	160.247	10.8977	46.4959	4.06	0.01349	4.27	0.0587
Z3507	G2583_2789	-	competence damage-inducible protein A	39.4718	122.476	20.1942	63.3605	3.1	0.04858	3.14	0.141201
Z3513	G2583_2795	-	bifunctional UDP-glucuronic acid decarboxylase/UDP-4-amino-4-deoxy-L-arabinose formyltransferase	57.3426	271.114	45.7236	86.5142	4.73	0.00445	1.89	0.58399
Z3514	G2583_2796	-	hypothetical protein	14.1061	64.7548	7.37312	30.4376	4.59	0.0127	4.13	0.109695
Z3537	G2583_2815	nuoL	NADH dehydrogenase subunit L	16.7444	74.3485	11.6434	12.5495	4.44	0.016999	1.08	0.79244
Z3540	G2583_2818	nuoI	NADH dehydrogenase subunit I	21.3811	122.087	19.6392	18.2249	5.71	0.00249	-1.08	0.45842
Z3541	G2583_2819	nuoH	NADH dehydrogenase subunit H	9.70846	187.041	18.4733	30.2789	19.27	1.53e-06	1.64	0.80995
Z3581	G2583_2856	usg	putative semialdehyde dehydrogenase	35.8345	132.82	27.6121	61.0899	3.71	0.02262	2.21	0.41793
Z3582	G2583_2857	pdxB	erythronate-4-phosphate dehydrogenase	41.1697	136.233	20.6398	56.0093	3.31	0.0390654	2.71	0.24629
Z3590	G2583_2864	yfcA	hypothetical protein	29.0297	116.031	47.9589	33.6678	4	0.01835	-1.42	0.1804
Z3591	G2583_2865	mepA	penicillin-insensitive murein endopeptidase	22.2555	76.1594	23.6921	55.6728	3.42	0.04308	2.35	0.374612
Z3642	G2583_2910	-	hypothetical protein	147.799	453.071	128.419	238.442	3.07	0.04142	1.86	0.56455
Z3676	G2583_2942	-	hypothetical protein	13.317	53.4145	7.94003	13.7978	4.01	0.02698	1.74	0.8847
Z3680	G2583_2946	cysK	cysteine synthase A	156.106	473.417	94.9594	332.482	3.03	0.04385	3.5	0.05671
Z3690	G2583_2956	cysP	thiosulfate transporter subunit	9.15163	91.5656	19.3151	14.9303	10.01	0.000214	-1.29	0.34828
Z3697	G2583_2963	-	hypothetical protein	65.0913	286.809	24.5079	94.1662	4.41	0.00695	3.84	0.06157
Z3729	G2583_2993	yffB	hypothetical protein	47.7085	152.38	71.1012	63.9046	3.19	0.04354	-1.11	0.38106
Z3739	G2583_3003	bcp	thioredoxin-dependent thiol peroxidase	106.405	410.146	77.4754	190.541	3.85	0.01272	2.46	0.24495
Z3755	G2583_3016	perM	putative permease	27.796	121.66	20.8507	75.8985	4.38	0.00991	3.64	0.07604
Z3758	G2583_3018	-	putative oxidoreductase	32.7288	148.857	22.9283	42.1781	4.55	0.00801	1.84	0.66392
Z3762	G2583_3022	purM	phosphoribosylaminoimidazole synthetase	22.8291	84.5311	15.6747	59.0952	3.7	0.02845	3.77	0.07847
Z3765	G2583_3025	ppx	exopolyphosphatase	26.0609	88.3188	29.9675	91.9545	3.39	0.0411	3.07	0.13145
Z3772	G2583_3032	guaB	inosine 5'-monophosphate dehydrogenase	8.01087	61.5949	46.6702	86.3052	7.69	0.00164	1.85	0.62928
Z3780	G2583_3042	yfgB	ribosomal RNA large subunit methyltransferase N	27.534	176.946	43.335	81.9525	6.43	0.00119	1.89	0.56074
Z3781	G2583_3043	ndk	nucleoside diphosphate kinase	22.2489	111.526	45.4876	23.782	5.01	0.00518	-1.91	0.073894
Z3789	G2583_3052	sseB	enhanced serine sensitivity protein SseB	30.163	175.064	59.6311	39.0208	5.8	0.00185	-1.53	0.13888
Z3790	G2583_3053	pepB	aminopeptidase B	21.4101	412.021	20.8758	60.1872	19.24	2.35e-07	2.88	0.18615
Z3795	G2583_3058	iscA	iron-sulfur cluster assembly protein	1143.42	3522.48	881.135	1903.96	3.08	0.03656	2.16	0.35347
Z3814	G2583_3072	hcaD	phenylpropionate dioxygenase ferredoxin reductase subunit	3.38137	27.5383	11.9624	15.1965	8.14	0.00383	1.27	1
Z3827	G2583_3081	glyA	serine hydroxymethyltransferase	154.293	981.087	176.111	442.112	6.36	0.000475	2.51	0.22074
Z3835	G2583_3088	purL	phosphoribosylformylglycinamidine synthase	17.5239	128.496	9.95989	44.2415	7.33	0.000833	4.44	0.05587
Z3847	G2583_3147	era	GTP-binding protein Era	43.9522	184.8	111.199	201.364	4.2	0.01058	1.81	0.60778
Z3849	G2583_3149	-	hypothetical protein	9.56005	45.8201	48.495	103.471	4.79	0.02019	2.13	0.40033
Z3851	G2583_3151	lepA	GTP-binding protein LepA	31.8919	198.323	44.0609	116.882	6.22	0.00117	2.65	0.20978
Z3852	G2583_3152	rseC	SoxR reducing system protein RseC	15.4064	263.258	53.8435	92.2252	17.09	9.15e-07	1.71	0.72462
Z3963	G2583_3310	ygaE	DNA-binding transcriptional regulator CsiR	15.6293	121.58	51.2465	173.532	7.78	0.00066	3.39	0.07248
Z3964	G2583_3311	ygaU	LysM domain/BON superfamily protein	14.2919	95.2296	940.006	2929.38	6.66	0.00131	3.12	0.08607
Z4004	G2583_3349	mltB	murein hydrolase B	6.05283	71.1754	9.37778	25.807	11.76	0.000233	2.75	0.28385
Z4060	G2583_3400	cysD	sulfate adenylyltransferase subunit 2	5.97598	76.9451	18.2325	22.7709	12.88	0.00014	1.25	0.92822
Z4114	G2583_3450	sdaB	L-serine dehydratase (deaminase), L-SD2	30.7215	125.819	14.5913	51.7976	4.1	0.0152	3.55	0.10944
Z4129	G2583_3466	ygdL	putative enzyme	21.1304	223.371	15.4273	17.4114	10.57	3.67e-05	1.13	0.745262
Z4136	G2583_3473	recD	exonuclease V subunit alpha	9.19743	40.3535	9.35371	15.7536	4.39	0.02946	1.68	0.89207
Z4145	G2583_3482	lgt	prolipoprotein diacylglyceryl transferase	22.6853	91.274	21.1473	28.5441	4.02	0.02079	1.35	1
Z4153	G2583_3490	ygeD	lysophospholipid transporter LplT	18.2704	75.4557	17.7147	14.7416	4.13	0.02129	-1.2	0.394
Z4160	G2583_3497	ygeA	putative racemase	58.4127	287.362	28.637	108.027	4.92	0.00349	3.77	0.06109
Z4228	G2583_3543	lysS	lysyl-tRNA synthetase	60.8011	188.438	37.1883	139.341	3.1	0.04669	3.75	0.05052
Z4232	G2583_3547	xerD	site-specific tyrosine recombinase XerD	26.1066	121.885	87.3628	79.0799	4.67	0.00698	-1.1	0.368708
Z4233	G2583_3548	fldB	flavodoxin FldB	40.6153	163.185	37.4652	91.3171	4.02	0.01522	2.44	0.27182
Z4234	G2583_3549	-	hypothetical protein	24.8879	254.364	35.3952	119.795	10.22	3.77e-05	3.38	0.0811206
Z4236	G2583_3551	ygfZ	putative global regulator	31.5232	159.536	22.5687	49.3608	5.06	0.00455	2.19	0.49637
Z4240	G2583_3555	gcvP	glycine dehydrogenase	23.6043	327.744	8.68386	19.8188	13.88	3.86e-06	2.28	0.54547
Z4242	G2583_3557	gcvT	glycine cleavage system aminomethyltransferase T	31.581	1081.33	45.749	79.7511	34.24	1.01e-09	1.74	0.71159
Z4253	G2583_3570	iciA	chromosome replication initiation inhibitor protein	12.1979	147.121	16.8678	57.6289	12.06	2.75e-05	3.42	0.12123
Z4279	G2583_3593	tktA	transketolase	57.9441	294.062	12.3803	40.9569	5.07	0.00296	3.31	0.1448
Z4283	G2583_3597	speA	arginine decarboxylase	56.1466	334.449	429.946	595.057	5.96	0.00105	1.38	0.96549
Z4294	G2583_3608	yqgF	Holliday junction resolvase-like protein	2.97998	75.6137	11.29	45.8329	25.37	4.77e-06	4.06	0.0587
Z4298	G2583_3612	yggU	hypothetical protein	33.1688	156.115	20.2695	40.7568	4.71	0.00624	2.01	0.51552
Z4317	G2583_3631	-	unknown protein encoded by ISEc8	22.644	125.129	17.3459	51.4567	5.53	0.0033	2.97	0.16852
Z4405	G2583_3776	-	bifunctional heptose 7-phosphate kinase/heptose 1-phosphate adenyltransferase	19.2766	111.205	31.8345	85.3413	5.77	0.00275	2.68	0.2138
Z4425	G2583_3796	aer	aerotaxis sensor receptor, flavoprotein	8.69685	63.9214	2.12282	15.0986	7.35	0.00235	7.11	0.0835
Z4427	G2583_3798	ygjH	hypothetical protein	5.28529	37.5986	7.72439	21.0975	7.11	0.00638	2.73	0.39495
Z4510	G2583_3875	yraQ	hypothetical protein	4.10734	27.9763	15.7508	22.2057	6.81	0.00847	1.41	1
Z4530	G2583_3894	nusA	transcription elongation factor NusA	167.947	628.028	387.995	370.759	3.74	0.01433	-1.05	0.3995
Z4538	G2583_3901	glmM	phosphoglucosamine mutase	94.9436	309.146	47.1955	172.089	3.26	0.0328	3.65	0.05315
Z4541	G2583_3904	rrmJ	23S rRNA methyltransferase J	628.709	1985.28	858.232	2785.97	3.16	0.03282	3.25	0.071344
Z4543	G2583_3906	greA	transcription elongation factor GreA	122.633	472.559	65.4134	146.018	3.85	0.0126	2.23	0.3377
Z4587	G2583_3949	sspA	stringent starvation protein A	107.918	585.892	158.61	396.984	5.43	0.00154	2.5	0.2239
Z4591	G2583_3952	yhcM	hypothetical protein	52.002	234.251	51.2932	112.042	4.5	0.00623	2.18	0.38626
Z4609	G2583_3969	mreC	rod shape-determining protein MreC	19.3418	109.258	19.6556	73.3532	5.65	0.00311	3.73	0.074627
Z4619	G2583_3978	prmA	ribosomal protein L11 methyltransferase	4.70976	39.9688	28.5541	39.9983	8.49	0.0047	1.4	1
Z4620	G2583_3979	yhdG	tRNA-dihydrouridine synthase B	40.6657	525.4	172.754	332.748	12.92	4.2e-06	1.93	0.51328
Z4629	G2583_3987	yhdW	putative periplasmic binding transport protein	123.757	437.669	300.363	694.243	3.54	0.02006	2.31	0.28688
Z4651	G2583_3999	yrdB	hypothetical protein	107.614	342.293	137.061	224.579	3.18	0.03697	1.64	0.75999
Z4656	G2583_4004	smf	DNA protecting protein DprA	87.3339	267.668	97.7677	242.677	3.06	0.04312	2.48	0.23854
Z4664	G2583_4012	rplQ	50S ribosomal protein L17	182.237	647.706	122.884	382.239	3.55	0.01846	3.11	0.096491
Z4667	G2583_4015	rpsK	30S ribosomal protein S11	467.981	2176.81	714.306	1768.67	4.65	0.00351	2.48	0.22102
Z4673	G2583_4021	rpsE	30S ribosomal protein S5	769.935	2387.52	1094.28	2849.19	3.1	0.03575	2.6	0.18245
Z4676	G2583_4024	rpsH	30S ribosomal protein S8	600.051	3055.1	1035.31	3325.61	5.09	0.00193	3.21	0.074662
Z4714	G2583_4059	yheT	putative hydrolase	3.33179	30.5351	30.4407	27.544	9.16	0.00209	-1.11	0.43406
Z4721	G2583_4066	pabA	para-aminobenzoate synthase component II	2.86877	30.2795	34.5537	18.6178	10.55	0.00255	-1.86	0.09731
Z4724	G2583_4069	ppiA	peptidyl-prolyl cis-trans isomerase A (rotamase A)	27.7148	155.204	18.5102	39.9467	5.6	0.00289	2.16	0.502646
Z4739	G2583_4083	rpe	ribulose-phosphate 3-epimerase	21.1335	100.218	12.8607	51.9218	4.74	0.00803	4.04	0.07274
Z4743	G2583_4087	aroK	shikimate kinase I	125.421	521.56	161.523	309.302	4.16	0.00765	1.91	0.52675
Z4762	G2583_4104	yhgF	hypothetical protein	20.3498	68.9508	18.9687	17.926	3.39	0.04596	-1.06	0.562502
Z4771	G2583_4113	malQ	4-alpha-glucanotransferase	8.61397	41.4816	12.3333	11.2318	4.82	0.02595	-1.1	0.5733
Z4807	G2583_4141	yhhW	hypothetical protein	49.0225	179.742	92.9269	106.91	3.67	0.02073	1.15	0.674454
Z4836	G2583_4165	ftsX	cell division protein FtsX	36.1318	140.994	21.7717	38.5918	3.9	0.01684	1.77	0.69745
Z4837	G2583_4166	ftsE	cell division protein FtsE	62.5629	268.913	54.5455	149.505	4.3	0.0079	2.74	0.186596
Z4886	G2583_4214	yhiI	hypothetical protein	51.0197	159.099	15.6836	19.0272	3.12	0.0459	1.21	0.84052
Z4893	G2583_4219	pitA	low-affinity phosphate transport	33.8948	111.612	97.0494	56.4053	3.29	0.04139	-1.72	0.07257
Z4897	G2583_4223	yhiQ	putative methyltransferase	4.58707	46.9903	14.6412	61.7986	10.24	0.00171	4.22	0.054096
Z4905	G2583_4229	arsC	arsenate reductase	7.19136	31.3439	18.0211	34.0475	4.36	0.04215	1.89	0.65901
Z4917	G2583_4240	chuY	hypothetical protein	4.96638	32.8958	14.8756	32.9289	6.62	0.01207	2.21	0.46781
Z4964	G2583_4283	yhjW	phosphoethanolamine transferase	36.2807	127.787	35.3426	122.467	3.52	0.02804	3.47	0.0744
Z4974	G2583_4291	tag	3-methyl-adenine DNA glycosylase I	46.5927	150.074	107.013	123.092	3.22	0.04272	1.15	0.671131
Z4977	G2583_4294	yiaD	putative outer membrane lipoprotein	2.21326	16.2562	3.17579	19.8014	7.34	0.02221	6.24	0.05727
Z4978	G2583_4295	yiaE	2-hydroxyacid dehydrogenase	11.3926	162.718	33.6969	67.175	14.28	7.66e-06	1.99	0.55997
Z5024	G2583_4336	mtlD	mannitol-1-phosphate 5-dehydrogenase	24.5392	116.444	48.205	99.0801	4.75	0.00797	2.06	0.45751
Z5035	G2583_4347	gpsA	NAD(P)H-dependent glycerol-3-phosphate dehydrogenase	78.0996	284.371	294.083	127.386	3.64	0.01927	-2.31	0.013
Z5040	G2583_4352	yibP	hypothetical protein	20.0946	112.977	19.0214	51.8916	5.62	0.00312	2.73	0.23889
Z5044	G2583_4356	kbl	2-amino-3-ketobutyrate coenzyme A ligase	48.0807	172.42	94.7833	189.961	3.59	0.0237	2	0.46957
Z5047	G2583_4359	rfaF	ADP-heptose:LPS heptosyltransferase II	26.5181	136.675	26.2077	69.0492	5.15	0.00418	2.63	0.23517
Z5064	G2583_4376	dut	deoxyuridine 5'-triphosphate nucleotidohydrolase	42.4784	158.056	17.8573	20.0789	3.72	0.02038	1.12	0.77773
Z5082	G2583_4391	yicE	putative transport protein	14.6805	53.0846	19.8522	24.5297	3.62	0.04525	1.24	0.8703
Z5149	G2583_4451	nepI	ribonucleoside transporter	3.38563	18.2917	19.3017	7.43844	5.4	0.02972	-2.59	0.05768
Z5152	G2583_4454	yicN	hypothetical protein	29.8406	209.388	42.5171	64.3688	7.02	0.000573	1.51	0.93855
Z5229	G2583_4527	atpC	F0F1 ATP synthase subunit epsilon	51.6021	571.379	56.2271	182.202	11.07	1.22e-05	3.24	0.090151
Z5236	G2583_4534	atpB	F0F1 ATP synthase subunit A	203.572	688.469	146.143	419.744	3.38	0.0246	2.87	0.13175
Z5243	G2583_4538	mioC	flavodoxin	36.6581	326.357	178.609	152.617	8.9	7.91e-05	-1.17	0.28322
Z5251	G2583_4546	rbsC	ribose ABC transporter permease protein	26.9459	217.844	77.4664	198.867	8.08	0.000186	2.57	0.21037
Z5290	G2583_4573	rhlB	ATP-dependent RNA helicase RhlB	82.9156	255.728	110.702	221.079	3.08	0.04388	2	0.4723
Z5291	G2583_4574	trxA	thioredoxin	498.791	1638.2	1360.55	1554.92	3.28	0.02678	1.14	0.640361
Z5297	G2583_4580	wecB	UDP-N-acetylglucosamine 2-epimerase	18.4029	82.0271	37.1648	15.7783	4.46	0.012771	-2.36	0.03402
Z5299	G2583_4582	rffG	dTDP-glucose 4,6-dehydratase	9.0993	41.3245	46.7367	86.365	4.54	0.02595	1.85	0.62928
Z5300	G2583_4583	rffH	glucose-1-phosphate thymidylyltransferase	2.87531	52.4106	10.5447	43.4243	18.23	8.52e-05	4.12	0.08217
Z5353	G2583_4631	udp	uridine phosphorylase	190.368	608.138	108.541	353.525	3.19	0.03278	3.26	0.07989
Z5354	G2583_4632	yigN	DNA recombination protein RmuC	17.4147	74.0277	32.7716	106.12	4.25	0.016999	3.24	0.11442
Z5362	G2583_4640	rfaH	transcriptional activator RfaH	16.0252	73.9385	33.5603	98.7155	4.61	0.01033	2.94	0.16483
Z5369	G2583_4645	pepQ	proline dipeptidase	41.5626	326.497	39.8597	146.549	7.86	0.000202	3.68	0.05624
Z5370	G2583_4646	yigZ	hypothetical protein	12.9017	158.026	15.0492	59.4075	12.25	2.45e-05	3.95	0.06435
Z5424	G2583_4686	yihX	phosphatase	34.3124	204.039	101.596	297.009	5.95	0.00132	2.92	0.13045
Z5433	G2583_4695	fdhE	formate dehydrogenase accessory protein FdhE	22.8242	165.352	15.5243	60.4343	7.24	0.000539	3.89	0.07212
Z5455	G2583_4715	yiiM	hypothetical protein	21.9639	121.028	257.706	252.145	5.51	0.0033	-1.02	0.42878
Z5477	G2583_4737	menA	1,4-dihydroxy-2-naphthoate octaprenyltransferase	21.9953	76.4889	13.224	11.5848	3.48	0.04308	-1.14	0.597593
Z5478	G2583_4738	hslU	ATP-dependent protease ATP-binding subunit HslU	366.574	1187.68	753.784	1641.87	3.24	0.02917	2.18	0.34565
Z5526	G2583_4780	trmA	tRNA (uracil-5-)-methyltransferase	24.3698	90.586	27.4519	56.9487	3.72	0.02482	2.07	0.45573
Z5555	G2583_4797	nusG	transcription antitermination protein NusG	157.169	480.531	270.418	491.028	3.06	0.04123	1.82	0.58761
Z5556	G2583_4798	rplK	50S ribosomal protein L11	151.31	1280.52	291.384	816.884	8.46	5.76e-05	2.8	0.13871
Z5559	G2583_4801	rplL	50S ribosomal protein L7/L12	361.973	3302.45	714.907	2163.5	9.12	2.8e-05	3.03	0.099
Z5560	G2583_4803	rpoB	DNA-directed RNA polymerase subunit beta	94.3887	666.754	196.933	539.768	7.06	0.000247	2.74	0.157621
Z5575	G2583_4817	yjaG	hypothetical protein	15.2934	108.996	74.8013	46.1438	7.13	0.000743	-1.62	0.0939
Z5577	G2583_4819	yjaH	hypothetical protein	16.7684	159.771	79.5435	51.0131	9.53	0.000135	-1.56	0.11537
Z5582	G2583_4823	purD	phosphoribosylamine--glycine ligase	31.0103	219.168	22.2469	68.3399	7.07	0.000485	3.07	0.1406
Z5620	G2583_4847	yjbC	23S rRNA pseudouridine synthase F	12.6249	60.9281	10.4344	21.6331	4.83	0.01243	2.07	0.503
Z5672	G2583_4898	nrfD	formate-dependent nitrate reductase complex; transmembrane protein	4.79645	34.3322	3.20048	14.9981	7.16	0.01026	4.69	0.14676
Z5714	G2583_4938	basS	sensor protein BasS/PmrB	39.4292	269.674	23.3823	62.4378	6.84	0.000424	2.67	0.24795
Z5715	G2583_4939	basR	DNA-binding transcriptional regulator BasR	52.631	432.77	35.9251	61.9925	8.22	0.000119	1.73	0.735
Z5716	G2583_4940	yjdB	putative cell division protein	30.093	196.536	35.102	44.0892	6.53	0.000857	1.26	0.84162
Z5741	G2583_4963	dipZ	thiol:disulfide interchange protein precursor	18.1315	70.7765	16.5954	21.7553	3.9	0.02667	1.31	0.925108
Z5766	G2583_4987	psd	phosphatidylserine decarboxylase	70.7051	255.438	30.5883	113.665	3.61	0.02078	3.72	0.06034
Z5811	G2583_5029	rpsR	30S ribosomal protein S18	405.208	1709.89	470.017	1443.27	4.22	0.0065	3.07	0.09312
Z5824	G2583_5043	cpdB	bifunctional 2',3'-cyclic nucleotide 2'-phosphodiesterase/3'-nucleotidase periplasmic precursor protein	33.2162	113.083	54.6411	47.7194	3.4	0.03494	-1.15	0.34946
Z5825	G2583_5044	cysQ	adenosine-3'(2'),5'-bisphosphate nucleotidase	35.0389	159.119	182.065	244.367	4.54	0.00737	1.34	0.91835
Z5827	G2583_5046	ytfJ	hypothetical protein	25.6253	244.377	120.553	429.165	9.54	6.45e-05	3.56	0.05195
Z5830	G2583_5049	msrA	methionine sulfoxide reductase A	41.3463	207.238	16.8919	60.5288	5.01	0.00384	3.58	0.09559
Z5856	G2583_5075	pyrB	aspartate carbamoyltransferase catalytic subunit	32.1663	110.291	5.68892	14.6889	3.43	0.03553	2.58	0.43188
Z5891	G2583_5097	-	hypothetical protein	5.69493	37.3719	20.8082	13.4898	6.56	0.01269	-1.54	0.19099
Z5910	G2583_5113	fimB	tyrosine recombinase	90.4305	283.952	117.406	75.0417	3.14	0.03932	-1.56	0.10582
Z5987	G2583_5245	-	hypothetical protein	33.9097	138.847	158.68	200.303	4.09	0.01352	1.26	0.80959
Z5994	G2583_5251	slt	lytic murein transglycosylase	33.9524	110.035	27.6806	67.9028	3.24	0.04544	2.45	0.327732
Z5997	G2583_5254	gpmB	phosphoglycerate mutase	26.9335	190.965	49.9943	41.8517	7.09	0.000476	-1.19	0.32034
Z0640	G2583_0607	-	hypothetical protein	43.5246	0	40.7868	154.832	0	8.76e-07	3.8	0.0475
Z1008	G2583_1017	ybhO	cardiolipin synthase 2	18.9528	0	11.3311	58.7555	0	0.000291	5.19	0.01815
Z1009	G2583_1018	ybhP	hypothetical protein	19.2032	0	18.2416	81.7885	0	0.000291	4.48	0.03207
Z1030	G2583_1036	ybiO	hypothetical protein	23.4645	4.45189	5.07431	52.6017	-5.27	0.01033	10.37	0.0015
Z2296	G2583_1785	-	hypothetical protein	58.7875	16.8295	31.435	177.784	-3.49	0.01189	5.66	0.00567
Z2661	G2583_2041	sodC	superoxide dismutase	56.6185	11.8604	88.4554	364.4	-4.77	0.00294	4.12	0.02541
Z2949	G2583_2347	otsA	trehalose-6-phosphate synthase	95.8671	9.61641	123.198	498.636	-9.97	2.87e-05	4.05	0.02675
Z3016	G2583_2377	fliT	flagellar biosynthesis protein FliT	42.6967	0	6.34781	104.439	0	1.03e-06	16.45	5.56e-05
Z3024	G2583_2387	-	hypothetical protein	19.7974	0	3.43581	54.8585	0	0.000218	15.97	0.000256
Z3063	G2583_2421	-	putative sulfite oxidase subunit YedY	23.4778	1.51547	11.0633	69.6046	-15.49	0.00177	6.29	0.00747
Z3218	G2583_2577	wcaF	putative colanic acid biosynthesis acetyltransferase WcaF	46.8864	0.793289	2.8782	33.5746	-59.1	3.81e-06	11.67	0.00477
Z3972	G2583_3318	ygaM	hypothetical protein	91.8901	2.18545	205.423	1439.95	-42.05	9e-08	7.01	0.000838
Z4345	G2583_3717	hypA	hydrogenase nickel incorporation protein HybF	15.4534	2.82287	1.67722	54.7796	-5.47	0.0382	32.66	9.86e-05
Z4356	G2583_3728	yghA	oxidoreductase	66.1544	1.51043	24.0955	173.706	-43.8	1.37e-06	7.21	0.00166
Z4477	G2583_3847	garR	tartronate semialdehyde reductase	42.4606	13.4324	9.58384	67.4035	-3.16	0.02249	7.03	0.00641
Z4488	G2583_3858	-	putative phosphotransferase system enzyme subunit	69.9593	7.65558	4.37889	31.4328	-9.14	9.48e-05	7.18	0.016273
Z4580	G2583_3942	yhcI	N-acetylmannosamine kinase	27.4389	7.38141	5.39905	44.6703	-3.72	0.01681	8.27	0.00405
Z4723	G2583_4068	yhfG	hypothetical protein	21.5562	0	7.19374	155.582	0	9.64e-05	21.63	4.48e-06
Z5172	G2583_4472	yidI	hypothetical protein	60.0305	13.1399	20.5634	163.172	-4.57	0.00297	7.94	0.00108
Z5244	G2583_4539	asnC	DNA-binding transcriptional regulator AsnC	71.7933	10.6443	11.5852	88.2156	-6.74	0.000388	7.61	0.00386
Z5453	G2583_4713	sodA	superoxide dismutase	408.574	82.6374	10.9609	72.2898	-4.94	0.000365	6.6	0.00619
Z5697	G2583_4921	phnN	ribose 1,5-bisphosphokinase	11.9075	1.11496	5.4502	31.6792	-10.68	0.01415	5.81	0.02364
Z5864	G2583_5082	yjgK	hypothetical protein	90.8138	0	22.4109	86.3346	0	2.07e-09	3.85	0.04924
Z0013	G2583_0013	yaaI	hypothetical protein	140.364	0	36.3077	33.015	0	4.36e-11	-1.1	0.43829
Z0014	G2583_0014	dnaK	molecular chaperone DnaK	7880.04	2076.52	5244.92	4145.55	-3.79	0.0016	-1.27	0.20277
Z0028	G2583_0025	-	hypothetical protein	505.244	34.7944	142.909	121.54	-14.52	1.17e-07	-1.18	0.28671
Z0029	G2583_0026	ribF	bifunctional riboflavin kinase/FMN adenylyltransferase	1890.5	294.611	596.32	261.673	-6.42	3.84e-05	-2.28	0.01327
Z0044	G2583_0040	caiB	crotonobetainyl-CoA:carnitine CoA-transferase	56.7253	3.01076	50.9626	24.2506	-18.84	1.51e-05	-2.1	0.04233
Z0056	G2583_0051	-	putative antitoxin of gyrase inhibiting toxin-antitoxin system	714.249	103.017	502.459	190.148	-6.93	2.68e-05	-2.64	0.00561
Z0059	G2583_0054	apaG	ApaG	499.275	154.764	324.77	108.718	-3.23	0.00546	-2.99	0.00292
Z0065	G2583_0060	-	hypothetical protein	244.617	17.5491	160.749	105.944	-13.94	4.39e-07	-1.52	0.11196
Z0067	G2583_0062	-	ATP-dependent helicase HepA	90.4001	17.6415	102.407	44.6448	-5.12	0.000972	-2.29	0.02177
Z0086	G2583_0080	leuO	leucine transcriptional activator	50.9838	6.48791	39.3615	28.2403	-7.86	0.000201	-1.39	0.20561
Z0122	G2583_0116	aroP	aromatic amino acid transporter	512.321	99.4873	121.779	119.967	-5.15	0.000245	-1.02	0.45461
Z0144	G2583_0137	panC	pantoate--beta-alanine ligase	1519.03	344.56	111.87	110.92	-4.41	0.000629	-1.01	0.46198
Z0146	G2583_0139	yadC	putative fimbrial protein	694.181	142.21	360.452	129.171	-4.88	0.00034	-2.79	0.00429
Z0147	G2583_0140	yadK	putative fimbrial protein	97.4932	10.5786	95.3665	64.4223	-9.22	4.63e-05	-1.48	0.13587
Z0162	G2583_0155	fhuC	iron-hydroxamate transporter ATP-binding subunit	21.8073	6.11682	13.9693	32.7542	-3.57	0.02371	2.34	0.41021
Z0201	G2583_0192	yaeO	Rho-binding antiterminator	1095.33	299.767	522.218	263.676	-3.65	0.00226	-1.98	0.02882
Z0207	G2583_0199	-	hypothetical protein	99.4853	22.5311	86.2462	103.498	-4.42	0.00217	1.2	0.75543
Z0229	G2583_0211	dkgB	2,5-diketo-D-gluconate reductase B	78.1436	19.1414	42.5419	62.8584	-4.08	0.0033	1.48	0.96898
Z0232	G2583_0213	yafD	hypothetical protein	4547.58	539.444	1177.63	682.054	-8.43	3.94e-06	-1.73	0.0538
Z0233	G2583_0214	-	hypothetical protein	335.314	82.9925	276.335	132.665	-4.04	0.00145	-2.08	0.024475
Z0264	G2583_0240	-	hypothetical protein	289.451	55.5824	106.356	42.5211	-5.21	0.000351	-2.5	0.01343
Z0272	G2583_0252	-	hypothetical protein	216.963	29.305	110.318	48.1312	-7.4	3.77e-05	-2.29	0.01907
Z0295	G2583_0270	yafP	hypothetical protein	42.7038	3.09142	47.3369	35.6869	-13.81	0.000114	-1.33	0.23912
Z0300	G2583_0275	frsA	fermentation/respiration switch protein	142.36	21.7162	85.3336	37.3163	-6.56	0.000143	-2.29	0.02142
Z0324	G2583_0351	-	integrase protein for prophage CP-933I	148.315	44.6619	151.674	66.7816	-3.32	0.00672	-2.27	0.01768
Z0353	G2583_0379	yagU	hypothetical protein	1023.1	137.861	290.861	117.429	-7.42	1.39e-05	-2.48	0.00883
Z0381	G2583_0403	ykgC	pyridine nucleotide-disulfide oxidoreductase	18.0544	3.72619	30.5096	81.5247	-4.85	0.03652	2.67	0.22742
Z0436	G2583_0451	cynS	cyanate hydratase	10.2195	0	16.644	32.238	0	0.00615	1.94	0.63597
Z0441	G2583_0456	lacI	lac repressor	250.919	63.8251	124.565	129.571	-3.93	0.00204	1.04	0.51788
Z0473	G2583_0485	sbmA	transport protein	242.677	29.6517	104.931	46.031	-8.18	2e-05	-2.28	0.01912
Z0479	G2583_0491	phoA	alkaline phosphatase	82.3004	9.24853	64.8494	37.9495	-8.9	5.56e-05	-1.71	0.08902
Z0480	G2583_0492	psiF	hypothetical protein	327.185	25.8151	756.991	479.552	-12.67	5.99e-07	-1.58	0.08303
Z0485	G2583_0497	yaiA	hypothetical protein	543.475	41.1312	679.357	820.741	-13.21	2.31e-07	1.21	0.7335
Z0496	G2583_0506	sbcD	exonuclease subunit SbcD	48.6883	9.32582	10.8078	36.9865	-5.22	0.00173	3.42	0.145812
Z0498	G2583_0508	phoR	phosphate regulon sensor protein	54.094	5.94656	54.2421	50.5367	-9.1	0.00014	-1.07	0.44524
Z0509	G2583_0519	-	hypothetical protein	98.9363	27.8438	232.238	198.339	-3.55	0.00658	-1.17	0.27952
Z0511	G2583_0521	yajD	hypothetical protein	308.987	91.6336	140.209	66.8597	-3.37	0.00481	-2.1	0.02718
Z0519	G2583_0528	thiL	thiamine monophosphate kinase	63.6392	8.54952	66.8329	24.872	-7.44	0.000313	-2.69	0.01295
Z0528	G2583_0537	apbA	2-dehydropantoate 2-reductase	99.3276	6.95338	80.8032	88.7131	-14.28	3.1e-06	1.1	0.62395
Z0549	G2583_0554	ybaV	hypothetical protein	49.3979	16.2372	10.2312	34.5223	-3.04	0.02413	3.37	0.12944
Z0570	G2583_0570	ylaC	hypothetical protein	270.529	72.4131	160.913	181.895	-3.74	0.00243	1.13	0.64331
Z0585	G2583_0580	ybaN	hypothetical protein	157.824	33.1931	161.102	77.941	-4.75	0.000741	-2.07	0.02719
Z0593	G2583_0588	ybaC	acetyl esterase	21.1547	3.49695	30.4166	15.6594	-6.05	0.00729	-1.94	0.09205
Z0643	G2583_0610	ybbL	putative ABC transporter ATP-binding protein YbbL	146.356	17.1082	37.0817	40.3341	-8.55	2e-05	1.09	0.64856
Z0720	G2583_0742	ybdK	carboxylate-amine ligase	25.0158	0	194.33	98.5635	0	4.53e-05	-1.97	0.03458
Z0722	G2583_0744	-	hypothetical protein	514.793	48.3712	387.861	148.388	-10.64	1.11e-06	-2.61	0.00617
Z0724	G2583_0746	fepA	outer membrane receptor FepA	100.583	15.9278	31.4736	18.4391	-6.31	0.000312	-1.71	0.11763
Z0727	G2583_0749	entF	enterobactin synthase subunit F	84.9666	25.587	20.2963	32.5367	-3.32	0.01051	1.6	0.82855
Z0728	G2583_0750	fepE	ferric enterobactin transport protein FepE	12.367	0	5.05828	15.5882	0	0.00286	3.08	0.26675
Z0732	G2583_0753	fepD	iron-enterobactin transporter membrane protein	18.4057	0	25.3179	14.2817	0	0.000391	-1.77	0.14634
Z0737	G2583_0758	entB	2,3-dihydro-2,3-dihydroxybenzoate synthetase, isochroismatase	32.8678	7.35528	6.62235	16.5525	-4.47	0.00547	2.5	0.46504
Z0748	G2583_0768	dsbG	disulfide isomerase/thiol-disulfide oxidase	48.2558	0	39.3188	35.3665	0	4e-07	-1.11	0.39823
Z0749	G2583_0769	ahpC	alkyl hydroperoxide reductase subunit C	13908.1	3161.75	2934.38	1694.36	-4.4	0.000574	-1.73	0.05215
Z0755	G2583_0775	rna	ribonuclease I	178.201	52.3177	56.9885	74.2323	-3.41	0.00535	1.3	0.87432
Z0756	G2583_0776	ybdS	putative a membrane protein	24.9341	0	46.99	23.0653	0	4.53e-05	-2.04	0.04759
Z0762	G2583_0782	citC	citrate lyase synthetase (citrate (pro-3S)-lyase ligase	25.0726	0	32.566	23.2034	0	4.53e-05	-1.4	0.20266
Z0776	G2583_0794	ybeD	hypothetical protein	1353.26	432.243	1583.97	840.414	-3.13	0.00581	-1.88	0.03448
Z0791	G2583_0807	ybeQ	hypothetical protein	211.43	45.8633	86.4866	40.0114	-4.61	0.000804	-2.16	0.027207
Z0888	G2583_0889	-	putative symport protein	11.0667	0	6.29337	26.109	0	0.00417	4.15	0.088
Z0933	G2583_0929	modA	molybdate transporter periplasmic protein	257.338	49.9316	61.581	90.0853	-5.15	0.000359	1.46	0.977937
Z0998	G2583_1007	uvrB	excinuclease ABC subunit B	178.049	46.0013	149.873	119.628	-3.87	0.0025	-1.25	0.23675
Z1016	G2583_1024	ybiH	putative DNA-binding transcriptional regulator	33.0054	0	8.66036	17.7813	0	7.72e-06	2.05	0.70151
Z1026	G2583_1033	-	catecholate siderophore receptor Fiu	42.8469	2.51733	11.0282	12.7063	-17.02	0.000114	1.15	0.89207
Z1034	G2583_1040	dps	DNA starvation/stationary phase protection protein Dps	1141.77	335.95	14574.2	11834.6	-3.4	0.00352	-1.23	0.22379
Z1041	G2583_1047	ybiS	hypothetical protein	239.939	76.7852	122.854	45.8506	-3.12	0.00778	-2.68	0.00767
Z1077	G2583_1081	ybjC	hypothetical protein	292.154	30.0779	141.16	81.5757	-9.71	3.56e-06	-1.73	0.06911
Z1095	G2583_1099	ybjP	putative lipoprotein	819.165	222.606	131.906	192.041	-3.68	0.00226	1.46	0.96776
Z1102	G2583_1105	-	putative nucleotide di-P-sugar epimerase or dehydratase	138.293	29.1275	7.99514	14.4611	-4.75	0.00101	1.81	0.8847
Z1108	G2583_1111	ybjE	putative surface protein	41.3428	6.94257	18.2705	16.9552	-5.95	0.00171	-1.08	0.54425
Z1243	G2583_1134	ycaC	hypothetical protein	68.1046	9.97025	248.637	452.173	-6.83	0.000368	1.82	0.59168
Z1248	G2583_1138	pflB	formate acetyltransferase 1	4997.44	1155.97	3964.92	1331.38	-4.32	0.000658	-2.98	0.0023
Z1258	G2583_1147	ihfB	integration host factor subunit beta	9769.3	1697.89	2689.53	1442.47	-5.75	7.95e-05	-1.86	0.03601
Z1312	G2583_1196	yccF	hypothetical protein	120.322	0	88.689	54.9249	0	1.81e-10	-1.61	0.09493
Z1394	G2583_1212	hyaF	hydrogenase-1 operon protein HyaF	117.751	10.3988	254.879	96.3215	-11.32	6.09e-06	-2.65	0.00613
Z1400	G2583_1218	yccZ	putative function in exopolysaccharide production	118.232	20.2558	46.8292	46.9161	-5.84	0.000295	1	0.49648
Z1418	G2583_1234	cbpA	curved DNA-binding protein CbpA	380.668	91.0622	671.167	422.006	-4.18	0.00115	-1.59	0.081024
Z1550	G2583_1281	-	hypothetical protein	16.8861	0	12.5971	9.31942	0	0.00053	-1.35	0.30264
Z1700	G2583_1322	yceB	hypothetical protein	329.358	99.587	307.315	264.737	-3.31	0.00518	-1.16	0.29073
Z1701	G2583_1323	grxB	glutaredoxin 2	201.457	53.8964	201.764	337.728	-3.74	0.00317	1.67	0.721627
Z1702	G2583_1324	yceL	multidrug resistance protein MdtH	72.4519	2.51909	48.0417	18.4952	-28.76	2.29e-06	-2.6	0.01666
Z1709	G2583_1330	flgM	anti-sigma28 factor FlgM	32.1057	4.02717	69.3421	34.4311	-7.97	0.00195	-2.01	0.03875
Z1717	G2583_1338	flgH	flagellar basal body L-ring protein	82.1469	14.4581	3.69534	16.9674	-5.68	0.000634	4.59	0.18367
Z1719	G2583_1340	flgJ	flagellar rod assembly protein/muramidase FlgJ	20.6597	5.60975	3.08676	14.5151	-3.68	0.028744	4.7	0.14676
Z1721	G2583_1342	flgL	flagellar hook-associated protein FlgL	131.076	31.7033	86.8926	82.6695	-4.13	0.00208	-1.05	0.43569
Z1724	G2583_1344	-	hypothetical protein	1277.71	408.569	749.42	517.317	-3.13	0.00594	-1.45	0.12148
Z1739	G2583_1360	ycfH	putative metallodependent hydrolase	274.463	57.3111	290.647	999.948	-4.79	0.000509	3.44	0.05628
Z1740	G2583_1361	ptsG	PTS system glucose-specific transporter subunits IIBC	87.3921	26.5661	122.774	59.6862	-3.29	0.01135	-2.06	0.0305
Z1960	G2583_1458	ymgE	hypothetical protein	39.5819	0	287.222	268.399	0	1.72e-06	-1.07	0.37296
Z1961	G2583_1459	prrA	TonB dependent outer membrane receptor	105.365	16.9286	51.4125	17.9371	-6.22	0.000345	-2.87	0.0127
Z1962	G2583_1460	modD	molybdenum transport protein ModD	16.7763	0	12.346	13.3415	0	0.00053	1.08	0.79244
Z2024	G2583_1520	-	dsDNA-mimic protein	269.111	77.4875	190.099	150.17	-3.47	0.00393	-1.27	0.21795
Z2033	G2583_1528	yciC	hypothetical protein	649.781	102.391	361.425	144.892	-6.35	5.15e-05	-2.49	0.00863
Z2036	G2583_1530	intO	putative integrase for prophage CP-933O	56.981	14.619	95.1941	61.0697	-3.9	0.00859	-1.56	0.10903
Z2040	G2583_1536	-	hypothetical protein	480.393	51.1752	118.789	56.8185	-9.39	3.32e-06	-2.09	0.030019
Z2051	G2583_1545	-	hypothetical protein	24.5846	6.89442	48.1947	20.6586	-3.57	0.02364	-2.33	0.028016
Z2077	G2583_1913	-	hypothetical protein	210.537	4.17541	302.418	176.847	-50.42	2.17e-10	-1.71	0.06254
Z2078	G2583_1912	-	putative transposase within CP-933O	145.974	31.0516	88.6355	39.3647	-4.7	0.000843	-2.25	0.02028
Z2181	G2583_1887	-	hypothetical protein	122.037	5.30149	101.966	59.6251	-23.02	8.92e-08	-1.71	0.07488
Z2195	G2583_1875	ydeK	putative lipoprotein	28.8737	2.69612	27.0857	16.2252	-10.71	0.00142	-1.67	0.12987
Z2199	G2583_1871	-	hypothetical protein	88.4625	0	39.8534	59.5455	0	2.71e-09	1.49	0.96724
Z2204	G2583_1867	-	putative fimbrial-like protein	78.3254	24.7241	19.4987	8.39365	-3.17	0.01416	-2.32	0.05768
Z2209	G2583_1862	-	transcriptional regulator YdeO	26.7514	0	46.2645	19.9266	0	2.82e-05	-2.32	0.03639
Z2211	G2583_1860	-	putative enzyme	34.8903	5.3254	20.6246	12.9447	-6.55	0.001	-1.59	0.19099
Z2230	G2583_1843	rpsV	30S ribosomal subunit S22	8187.54	786.263	13341.5	7511.58	-10.41	6.41e-07	-1.78	0.04568
Z2247	G2583_1827	narV	cryptic nitrate reductase 2, gamma subunit	19.2753	0	13.7841	44.2608	0	0.000291	3.21	0.173951
Z2249	G2583_1825	-	hypothetical protein	81.6405	0	3.3816	18.1267	0	5.26e-09	5.36	0.091098
Z2252	G2583_1823	ydcE	4-oxalocrotonate tautomerase	103.968	21.1291	93.5005	69.0354	-4.92	0.000941	-1.35	0.18274
Z2267	G2583_1813	-	putative receptor	478.363	146.185	92.0041	149.023	-3.27	0.00506	1.62	0.78563
Z2270	G2583_1810	yncB	putative oxidoreductase	15.1892	3.24256	52.4493	43.7391	-4.68	0.0382	-1.2	0.32273
Z2275	G2583_1805	-	gamma-aminobutyraldehyde dehydrogenase	82.9147	11.2955	72.38	116.893	-7.34	0.000143	1.61	0.80185
Z2282	G2583_1798	-	hypothetical protein	65.4499	8.03874	51.9823	148.033	-8.14	0.000155	2.85	0.15313
Z2286	G2583_1794	-	putative membrane transport protein	35.8342	10.5358	20.5194	22.54	-3.4	0.02289	1.1	0.67681
Z2291	G2583_1789	-	hypothetical protein	1750.22	205.717	442.096	275.302	-8.51	4.19e-06	-1.61	0.0789
Z2311	G2583_1773	-	hypothetical protein	12.8794	0	71.9859	45.2438	0	0.002	-1.59	0.11372
Z2312	G2583_1772	-	hypothetical protein	91.8922	0	24.8044	34.0475	0	1.9e-09	1.37	1
Z2317	G2583_1768	-	hypothetical protein	20.9777	5.79677	22.3803	8.42229	-3.62	0.028744	-2.66	0.02812
Z2319	G2583_1766	-	hypothetical protein	12.2243	0	107.409	98.8722	0	0.00286	-1.09	0.382876
Z2328	G2583_1758	ydbH	hypothetical protein	136.119	11.7194	55.4861	27.699	-11.61	5.76e-06	-2	0.05116
Z2421	G2583_1690	-	hypothetical protein	148.156	32.1091	104.746	35.4636	-4.61	0.000951	-2.95	0.00483
Z2435	G2583_1681	ydaA	universal stress protein UspE	2550.92	642.017	1459.53	554.696	-3.97	0.00121	-2.63	0.00524
Z2444	G2583_1675	-	hypothetical protein	66.6377	16.2852	37.8238	33.9254	-4.09	0.00455	-1.11	0.38658
Z2461	G2583_1667	ycjW	putative LACI-type transcriptional regulator	11.4591	0.684504	12.7006	42.9513	-16.74	0.01979	3.38	0.1594
Z2484	G2583_1650	pspF	phage shock protein operon transcriptional activator	84.0052	12.9355	33.5013	41.9425	-6.49	0.000335	1.25	0.83417
Z2537	G2583_1612	yciN	hypothetical protein	1450.2	390.186	913.912	468.545	-3.72	0.00195	-1.95	0.0297
Z2569	G2583_1976	-	hypothetical protein	155.791	48.5777	51.6318	59.6026	-3.21	0.00803	1.15	0.68891
Z2592	G2583_1992	-	hypothetical protein	216.543	56.8082	376.126	277.817	-3.81	0.0024	-1.35	0.16485
Z2593	G2583_1993	-	multidrug efflux system protein MdtI	78.4938	23.0292	237.96	208.315	-3.41	0.00922	-1.14	0.306
Z2665	G2583_2043	-	hypothetical protein	47.0708	15.567	134.903	74.3437	-3.02	0.02916	-1.81	0.05256
Z2678	G2583_2051	sodB	superoxide dismutase	1513.12	390.203	469.113	378.623	-3.88	0.00147	-1.24	0.22875
Z2686	G2583_2056	cfa	cyclopropane fatty acyl phospholipid synthase	1883.88	470.264	1789.34	637.873	-4.01	0.00116	-2.81	0.0035
Z2701	G2583_2068	-	putative oxidoreductase	43.7962	4.88967	13.4269	14.6919	-8.96	0.000256	1.09	0.90423
Z2707	G2583_2074	ynhA	cysteine desufuration protein SufE	200.243	23.2141	278.184	121.376	-8.63	1.41e-05	-2.29	0.01371
Z2708	G2583_2075	-	bifunctional cysteine desulfurase/selenocysteine lyase	39.0353	12.9042	86.5087	151.271	-3.02	0.03142	1.75	0.68595
Z2710	G2583_2077	sufC	cysteine desulfurase ATPase component	64.117	1.29035	184.732	143.4	-49.69	3.58e-07	-1.29	0.20193
Z2711	G2583_2078	ynhE	cysteine desulfurase activator complex subunit SufB	93.5124	2.95051	158.123	129.368	-31.69	2.81e-07	-1.22	0.24577
Z2712	G2583_2079	sufA	iron-sulfur cluster assembly scaffold protein	153.247	0	126.423	191.211	0	1.93e-11	1.51	0.890488
Z2717	G2583_2086	-	hypothetical protein	50.2978	1.21612	30.1479	18.8857	-41.36	2.47e-06	-1.6	0.17611
Z2718	G2583_2087	-	putative transport system permease protein	35.6171	9.82193	26.4498	44.3485	-3.63	0.01553	1.68	0.77512
Z2719	G2583_2088	-	putative amino acid/amine transport protein	14.6659	2.95613	23.6735	11.9372	-4.96	0.0382	-1.98	0.09722
Z2734	G2583_2102	ydiE	hypothetical protein	138.9	26.9873	40.7709	61.4001	-5.15	0.000618	1.51	0.96784
Z2736	G2583_2104	-	hypothetical protein	355.171	61.058	150.251	103.369	-5.82	0.000127	-1.45	0.13074
Z2737	G2583_2105	nlpC	lipoprotein	165.927	53.0688	56.4493	157.097	-3.13	0.00908	2.78	0.165216
Z2761	G2583_2178	katE	hydroperoxidase II	86.7989	9.55857	301.597	332.662	-9.08	6.12e-05	1.1	0.59416
Z2765	G2583_2181	celD	DNA-binding transcriptional regulator ChbR	134.677	21.9058	97.3625	48.9281	-6.15	0.000201	-1.99	0.04011
Z2771	G2583_2187	-	nucleotide excision repair endonuclease	15.4789	0	43.7666	30.5404	0	0.00101	-1.43	0.19698
Z2827	G2583_2234	yeaK	hypothetical protein	771.807	88.031	220.608	149.587	-8.77	4.19e-06	-1.47	0.12238
Z2834	G2583_2239	yeaO	hypothetical protein	265.452	51.0965	78.2723	53.228	-5.2	0.000329	-1.47	0.14298
Z2839	G2583_2244	yeaR	hypothetical protein	2879.14	351.169	24.5417	42.1781	-8.2	5.16e-06	1.72	0.81206
Z2859	G2583_2264	yoaE	putative transport protein	80.2048	18.4593	31.9518	19.2132	-4.34	0.00211	-1.66	0.1307
Z2863	G2583_2269	-	hypothetical protein	39.4382	0	19.3663	33.0808	0	2.05e-06	1.71	0.76894
Z2884	G2583_2287	-	hypothetical protein	298.332	22.4701	1529.09	562.739	-13.28	3.75e-07	-2.72	0.00431
Z2911	G2583_2311	znuB	high-affinity zinc transporter membrane component	182.22	23.2986	49.2121	90.9205	-7.82	2.89e-05	1.85	0.58116
Z2941	G2583_2340	cheW	purine-binding chemotaxis protein	63.1289	4.38303	14.5951	30.1272	-14.4	1.87e-05	2.06	0.60967
Z2943	G2583_2342	motB	flagellar motor protein MotB	10.6365	0	11.6362	11.3273	0	0.00417	-1.03	0.5733
Z2962	G2583_2357	yecH	hypothetical protein	261.971	62.6229	875.671	333.333	-4.18	0.00138	-2.63	0.00551
Z2963	G2583_2358	tyrP	tyrosine-specific transport system	79.2738	18.1797	76.9593	47.2454	-4.36	0.00227	-1.63	0.0946
Z3017	G2583_2378	amyA	cytoplasmic alpha-amylase	368.647	26.6037	336.416	194.645	-13.86	2.87e-07	-1.73	0.05913
Z3021	G2583_2382	yedK	hypothetical protein	27.5741	7.62345	28.5373	13.7761	-3.62	0.02348	-2.07	0.07972
Z3033	G2583_2394	fliK	flagellar hook-length control protein	38.6519	0	13.81	23.2388	0	2.05e-06	1.68	0.92171
Z3060	G2583_2418	yedV	putative 2-component sensor protein	161.593	24.6035	83.0705	38.9665	-6.57	0.000125	-2.13	0.02896
Z3135	G2583_2488	-	putative invasin	80.8834	16.7823	57.291	19.7787	-4.82	0.00196	-2.9	0.00925
Z3231	G2583_2588	-	hypothetical protein	480.416	73.0248	197.402	97.349	-6.58	4.55e-05	-2.03	0.02807
Z3234	G2583_2591	udk	uridine kinase	235.621	78.283	162.606	74.6015	-3.01	0.00943	-2.18	0.02203
Z3239	G2583_2595	-	putative chaperonin	50.3886	13.1089	18.9525	23.1182	-3.84	0.00866	1.22	0.79511
Z3248	G2583_2605	baeR	DNA-binding transcriptional regulator BaeR	226.776	22.149	38.2566	96.2309	-10.24	3.71e-06	2.52	0.24625
Z3249	G2583_2606	-	hypothetical protein	30.0642	0	2546.9	1364.85	0	1.45e-05	-1.87	0.036
Z3262	G2583_2631	-	hypothetical protein	36.5289	0	6.48292	26.3084	0	2.94e-06	4.06	0.088
Z3271	G2583_2639	-	hypothetical protein	231.813	0	144.46	87.0479	0	3.85e-13	-1.66	0.07919
Z3396	G2583_2684	yohJ	hypothetical protein	158.912	35.0306	41.9169	36.1621	-4.54	0.00104	-1.16	0.3426
Z3397	G2583_2685	yohK	hypothetical protein	192.84	32.9728	73.308	31.042	-5.85	0.00018	-2.36	0.02199
Z3400	G2583_2688	-	hypothetical protein	48.3535	1.689	17.4067	55.3981	-28.63	1.48e-05	3.18	0.13122
Z3411	G2583_2698	cirA	colicin I receptor	99.4404	31.6165	51.013	21.4038	-3.15	0.01138	-2.38	0.02167
Z3444	G2583_2728	rplY	50S ribosomal protein L25	8651.05	2145.08	2111.27	2266.28	-4.03	0.00106	1.07	0.54503
Z3446	G2583_2730	yejL	hypothetical protein	532.61	78.5182	202.279	221.327	-6.78	3.73e-05	1.09	0.58987
Z3450	G2583_2734	narP	transcriptional regulator NarP	866.679	163.897	592.488	215.67	-5.29	0.000183	-2.75	0.00442
Z3468	G2583_2751	yojH	malate:quinone oxidoreductase	150.877	16.2804	48.2438	25.6855	-9.27	1.57e-05	-1.88	0.07714
Z3483	G2583_2768	yfaA	hypothetical protein	47.2757	0	13.3902	6.6195	0	4.66e-07	-2.02	0.21928
Z3493	G2583_2775	inaA	hypothetical protein	35.2862	10.7486	33.7984	46.0684	-3.28	0.02595	1.36	1
Z3526	G2583_2807	elaB	hypothetical protein	183.92	35.5312	913.856	1881.66	-5.18	0.000463	2.06	0.41077
Z3549	G2583_2826	lrhA	LysR family NADH dehydrogenase transcriptional regulator	1428	270.162	974.234	436.443	-5.29	0.000169	-2.23	0.01404
Z3553	G2583_2829	yfbS	putative transport protein	61.9023	16.5767	37.7726	65.4457	-3.73	0.00925	1.73	0.71629
Z3563	G2583_2838	yfcF	hypothetical protein	50.8149	10.3184	54.17	23.5412	-4.92	0.00228	-2.3	0.03106
Z3564	G2583_2839	yfcG	glutathione S-transferase	45.805	0	44.2711	58.5224	0	6.35e-07	1.32	0.96842
Z3609	G2583_2881	-	hypothetical protein	26.8199	6.05371	19.6845	42.8222	-4.43	0.00945	2.18	0.48046
Z3625	G2583_2896	-	sucrose hydrolase	90.3596	18.0719	32.3879	16.5415	-5	0.000972	-1.96	0.08439
Z3631	G2583_2902	evgA	DNA-binding transcriptional activator EvgA	650.344	105.191	680.295	236.824	-6.18	6.49e-05	-2.87	0.0033
Z3645	G2583_2913	-	putative sensor protein	64.5447	8.14259	19.2469	25.092	-7.93	0.000155	1.3	0.93371
Z3664	G2583_2932	-	putative virulence protein	22.5998	5.98926	49.5248	73.6058	-3.77	0.01961	1.49	0.94609
Z3682	G2583_2948	ptsI	phosphoenolpyruvate-protein phosphotransferase	2320.22	674.847	2228.12	1305.08	-3.44	0.00315	-1.71	0.05612
Z3683	G2583_2949	crr	PTS system glucose-specific transporter subunit	2934.76	932.463	4196.57	2352.64	-3.15	0.00543	-1.78	0.04496
Z3700	G2583_2966	amiA	N-acetylmuramoyl-l-alanine amidase I	268.539	36.2328	191.908	68.0754	-7.41	2.77e-05	-2.82	0.00496
Z3726	G2583_2991	narQ	nitrate/nitrite sensor protein NarQ	167.002	36.1477	132.589	48.541	-4.62	0.000924	-2.73	0.00723
Z3731	G2583_2995	-	hypothetical protein	1425.42	297.474	987.245	397.633	-4.79	0.000341	-2.48	0.00768
Z3784	G2583_3046	-	putative dimethyl sulfoxide reductase subunit B	11.7306	0	46.9218	43.1673	0	0.00286	-1.09	0.40426
Z3823	G2583_3078	yphF	putative LACI-type transcriptional regulator	23.2984	1.92691	22.4155	13.5117	-12.09	0.00177	-1.66	0.21203
Z3831	G2583_3085	yfhG	hypothetical protein	90.0395	22.8205	23.601	41.8977	-3.95	0.00398	1.78	0.76309
Z3861	G2583_3160	yfiK	neutral amino-acid efflux protein	117.123	23.5929	174.846	68.9906	-4.96	0.000966	-2.53	0.00944
Z3866	G2583_3164	-	hypothetical protein	198.755	54.455	44.2639	48.14	-3.65	0.00336	1.09	0.63126
Z3867	G2583_3165	trxC	thioredoxin 2	235.609	53.6548	55.6946	25.5407	-4.39	0.00111	-2.18	0.03976
Z3892	G2583_3182	tyrA	bifunctional chorismate mutase/prephenate dehydrogenase	202.597	55.843	54.9308	49.2173	-3.63	0.00376	-1.12	0.37461
Z3897	G2583_3185	-	hypothetical protein	627.996	187.688	530.825	196.208	-3.35	0.00432	-2.71	0.00476
Z3905	G2583_3193	-	hypothetical protein	58.4778	19.4341	57.3097	75.1072	-3.01	0.01685	1.31	0.90003
Z3908	G2583_3196	ppnK	inorganic polyphosphate/ATP-NAD kinase	193.528	60.9715	67.2681	132.78	-3.17	0.00736	1.97	0.49481
Z3986	G2583_3332	emrA	multidrug resistance secretion protein	64.4881	7.25951	30.4786	23.3133	-8.88	8.7e-05	-1.31	0.28765
Z4012	G2583_3353	srlD	sorbitol-6-phosphate dehydrogenase	31.8369	0	14.1945	16.4645	0	9.48e-06	1.16	0.7322
Z4018	G2583_3358	-	anaerobic nitric oxide reductase flavorubredoxin	24.3015	6.88918	21.2799	18.0988	-3.53	0.02812	-1.18	0.41331
Z4040	G2583_3380	fhlA	formate hydrogenlyase transcriptional activator	53.7725	10.0865	66.3043	25.399	-5.33	0.00164	-2.61	0.01388
Z4084	G2583_3422	-	putative alkyl-dihydroxyacetonephosphate synthase	19.9182	2.5029	4.12085	11.578	-7.96	0.01143	2.81	0.43808
Z4095	G2583_3432	pyrG	CTP synthetase	849.339	207.232	622.554	279.435	-4.1	0.00108	-2.23	0.01457
Z4144	G2583_3481	thyA	thymidylate synthase	347.522	65.4274	200.424	83.9048	-5.31	0.000237	-2.39	0.01231
Z4161	G2583_3498	araE	low-affinity L-arabinose transport system proton symport protein	73.2498	12.6133	32.9947	18.899	-5.81	0.000868	-1.75	0.11841
Z4227	G2583_3542	-	isopentenyl-diphosphate delta-isomerase	10.8924	0	12.2882	46.9219	0	0.00417	3.82	0.08642
Z4281	G2583_3595	speB	agmatinase	110.368	35.1693	45.8178	107.45	-3.14	0.01023	2.35	0.32565
Z4301	G2583_3615	yggM	putative alpha helix chain	109.673	1.41845	44.662	15.0636	-77.32	3.57e-09	-2.96	0.0096
Z4311	G2583_3625	yqgA	putative transport protein	77.3488	0	54.4911	20.5929	0	8.67e-09	-2.65	0.01551
Z4359	G2583_3730	exbB	biopolymer transport protein ExbB	328.931	40.9086	95.4224	131.352	-8.04	1.51e-05	1.38	0.96973
Z4365	G2583_3736	dkgA	2,5-diketo-D-gluconate reductase A	239.52	15.6197	187.569	393.954	-15.33	3.5e-07	2.1	0.403043
Z4374	G2583_3743	-	putative binding protein	57.3129	14.4727	16.0615	13.0603	-3.96	0.00619	-1.23	0.42116
Z4381	G2583_3750	-	hypothetical protein	34.7047	0.525112	32.7325	19.1409	-66.09	3.23e-05	-1.71	0.11841
Z4384	G2583_3753	-	iron ABC transporter permease	85.8589	0	10.6982	11.2086	0	3.26e-09	1.05	0.662736
Z4419	G2583_3790	dnaG	DNA primase	361.248	98.7779	409.678	164.628	-3.66	0.00273	-2.49	0.00827
Z4424	G2583_3795	yqjI	hypothetical protein	439.96	11.9123	39.4987	17.0698	-36.93	1.95e-10	-2.31	0.03652
Z4428	G2583_3799	ebgR	DNA-binding transcriptional repressor EbgR	157.398	35.7583	59.8335	20.4211	-4.4	0.00135	-2.93	0.00666
Z4435	G2583_3806	ygjM	hypothetical protein	135.887	27.3194	214.856	131.521	-4.97	0.000709	-1.63	0.080681
Z4451	G2583_3821	yqjC	hypothetical protein	866.894	125.303	17044.1	10352.7	-6.92	2.44e-05	-1.65	0.06595
Z4456	G2583_3826	yqjG	putative transferase	54.9909	13.9512	64.9296	134.247	-3.94	0.00747	2.07	0.435437
Z4501	G2583_3869	-	hypothetical protein	143.525	26.785	44.3959	24.7125	-5.36	0.000472	-1.8	0.09559
Z4507	G2583_3872	yraN	hypothetical protein	77.4256	9.4334	15.6694	37.9622	-8.21	8.52e-05	2.42	0.37369
Z4519	G2583_3882	yhbU	putative collagenase	50.9802	3.08956	24.0905	15.2451	-16.5	3.24e-05	-1.58	0.16553
Z4524	G2583_3887	yhbM	lipoprotein NlpI	12535.2	2121.34	5981.12	3077.96	-5.91	6.44e-05	-1.94	0.0289
Z4585	G2583_3947	-	putative cryptic C4-dicarboxylate transporter DcuD	42.8728	4.55302	20.1187	16.7321	-9.42	0.000295	-1.2	0.3929
Z4602	G2583_3963	qseA	putative DNA-binding transcriptional regulator	127.876	6.95235	82.7538	52.0677	-18.39	3.85e-07	-1.59	0.1014
Z4626	G2583_3985	acrF_1	N-terminal fragment of integral transmembrane protein involved with acridine resistance	118.971	13.9288	28.8109	29.3656	-8.54	4.37e-05	1.02	0.55287
Z4657	G2583_4005	def	peptide deformylase	758.54	182.893	523.273	251.365	-4.15	0.00103	-2.08	0.021901
Z4693	G2583_4041	hopD	putative leader peptidase	73.7506	2.32721	73.239	67.472	-31.69	5.25e-07	-1.09	0.3808
Z4695	G2583_4042	-	bacterioferritin	283.673	87.349	1419.63	3054.5	-3.25	0.00567	2.15	0.3579
Z4725	G2583_4070	yhfC	hypothetical protein	85.8944	18.1419	34.9224	22.241	-4.73	0.00128	-1.57	0.14342
Z4761	G2583_4103	greB	transcription elongation factor GreB	214.068	59.8853	48.6762	91.855	-3.57	0.00373	1.89	0.58116
Z4768	G2583_4110	yhgH	gluconate periplasmic binding protein	3864.81	125.661	988.779	331.659	-30.76	4.63e-11	-2.98	0.0025
Z4776	G2583_4117	-	hypothetical protein	371.933	46.9054	152.443	123.784	-7.93	1.38e-05	-1.23	0.24678
Z4777	G2583_4118	-	hypothetical protein	121.239	15.1097	106.328	62.3306	-8.02	5.59e-05	-1.71	0.07365
Z4813	G2583_4147	ggt	gamma-glutamyltranspeptidase	39.2314	8.55921	49.8412	55.7702	-4.58	0.00673	1.12	0.67354
Z4815	G2583_4148	yhhA	hypothetical protein	356.366	51.8703	382.463	173.354	-6.87	4.24e-05	-2.21	0.01632
Z4823	G2583_4154	-	hypothetical protein	43.2177	4.49541	33.4875	23.3606	-9.61	0.000295	-1.43	0.20266
Z4833	G2583_4162	-	hypothetical protein	729.672	120.237	427.022	210.218	-6.07	7.12e-05	-2.03	0.02505
Z4835	G2583_4164	rpoH	RNA polymerase factor sigma-32	3419	815.85	4385.66	1462.53	-4.19	0.000836	-3	0.0022
Z4851	G2583_4180	-	hypothetical protein	111.76	26.6648	26.7651	27.0617	-4.19	0.00254	1.01	0.58089
Z4873	G2583_4202	yhhG	nickel responsive regulator	176.109	33.7619	12.133	35.7043	-5.22	0.000436	2.94	0.2023
Z4895	G2583_4221	uspA	universal stress protein; broad regulatory function?	4350.22	1158.57	1554.04	1181.77	-3.75	0.00174	-1.32	0.17628
Z4896	G2583_4222	yhiP	inner membrane transporter YhiP	77.2401	23.1672	78.3439	63.8774	-3.33	0.00986	-1.23	0.27681
Z4906	G2583_4230	-	hypothetical protein	238.245	0	271.706	99.3248	0	3.08e-13	-2.74	0.00514
Z4908	G2583_4232	slp	outer membrane protein induced after carbon starvation	3063.21	372.982	1312.07	744.349	-8.21	5.04e-06	-1.76	0.04834
Z4911	G2583_4235	chuA	outer membrane heme/hemoglobin receptor	79.7537	7.6454	21.5256	14.0952	-10.43	3.48e-05	-1.53	0.21203
Z4913	G2583_4237	chuT	putative periplasmic binding protein	120.515	12.706	30.6311	16.2644	-9.48	2.33e-05	-1.88	0.0734
Z4926	G2583_4248	yhiU	multidrug efflux system protein MdtE	83.3428	22.8123	65.8715	86.1762	-3.65	0.00621	1.31	0.88999
Z4951	G2583_4271	yhjR	hypothetical protein	256.877	24.1145	45.4864	108.318	-10.65	2.49e-06	2.38	0.29726
Z4954	G2583_4274	yhjU	hypothetical protein	69.632	17.4215	14.6194	15.2884	-4	0.00448	1.05	0.65635
Z4956	G2583_4276	yhjV	putative transporter protein	210.865	45.2704	158.34	56.1226	-4.66	0.000692	-2.82	0.00558
Z4969	G2583_4287	-	putative fimbrial chaperone	54.8783	8.9418	55.9876	21.7226	-6.14	0.000883	-2.58	0.01693
Z4986	G2583_4303	yiaH	hypothetical protein	146.412	5.86704	75.6474	38.2265	-24.96	5.08e-08	-1.98	0.04401
Z4990	G2583_4307	xylA	xylose isomerase	79.7803	8.2679	53.0588	37.9142	-9.65	3.48e-05	-1.4	0.19524
Z5025	G2583_4337	mtlR	mannitol repressor protein	489.513	98.9208	683.825	241.531	-4.95	0.000338	-2.83	0.00359
Z5049	G2583_4361	waaL	putative LPS biosynthesis enzyme	153.861	21.7207	178.524	100.161	-7.08	7.85e-05	-1.78	0.05461
Z5051	G2583_4363	waaJ	putative LPS biosynthesis enzyme	146.309	11.5256	176.428	115.698	-12.69	3.22e-06	-1.52	0.10874
Z5065	G2583_4377	slmA	nucleoid occlusion protein	71.2806	19.9543	37.8406	49.4761	-3.57	0.00727	1.31	0.88963
Z5085	G2583_4394	yicJ	putative transporter	57.8683	13.3688	30.126	10.9791	-4.33	0.00358	-2.74	0.02643
Z5113	G2583_4417	-	hypothetical protein	139.15	5.03128	46.7574	49.6213	-27.66	2.96e-08	1.06	0.59208
Z5128	G2583_4432	-	hypothetical protein	17.6052	0	14.3956	7.29882	0	0.000391	-1.97	0.18037
Z5148	G2583_4450	-	hypothetical protein	109.419	12.2662	65.6723	120.286	-8.92	3.2e-05	1.83	0.62391
Z5150	G2583_4452	-	hypothetical protein	130.971	35.3619	102.419	42.893	-3.7	0.00359	-2.39	0.01676
Z5177	G2583_4476	-	putative 6-phospho-beta-glucosidase	20.3112	4.11046	12.208	11.477	-4.94	0.02363	-1.06	0.5733
Z5209	G2583_4505	yieG	putative membrane / transport protein	144.895	43.6395	167.15	81.4146	-3.32	0.00658	-2.05	0.02815
Z5210	G2583_4506	yieH	6-phosphogluconate phosphatase	178.832	18.4909	35.8648	45.4845	-9.67	6.1e-06	1.27	0.8451
Z5240	G2583_4536	gidB	16S rRNA methyltransferase GidB	229.388	39.774	171.24	86.3174	-5.77	0.000199	-1.98	0.03273
Z5246	G2583_4541	yieM	hypothetical protein	147.718	49.1775	100.116	33.4532	-3	0.01101	-2.99	0.00447
Z5248	G2583_4543	trkD	potassium transport protein Kup	119.284	33.1793	71.3626	37.347	-3.6	0.00456	-1.91	0.05322
Z5255	G2583_4550	yieO	putative transport protein	185.84	14.7751	68.9462	27.4557	-12.58	1.9e-06	-2.51	0.01312
Z5258	G2583_4551	yieP	hypothetical protein	342.228	45.5005	187.471	146.398	-7.52	2.25e-05	-1.28	0.213464
Z5287	G2583_4570	-	hypothetical protein	869.135	97.5185	296.73	168.209	-8.91	3.59e-06	-1.76	0.05242
Z5340	G2583_4619	rarD	hypothetical protein	78.1998	20.5844	52.1925	28.3286	-3.8	0.00569	-1.84	0.06805
Z5388	G2583_4654	mobB	molybdopterin-guanine dinucleotide biosynthesis protein B	153.16	12.736	162.78	65.3846	-12.03	3.76e-06	-2.49	0.00989
Z5400	G2583_4664	engB	ribosome biogenesis GTP-binding protein YsxC	370.532	71.3892	228.744	165.526	-5.19	0.000255	-1.38	0.15522
Z5438	G2583_4699	fdhD	formate dehydrogenase accessory protein	158.754	44.9559	44.2429	114.582	-3.53	0.00434	2.59	0.22556
Z5467	G2583_4727	yiiS	hypothetical protein	539.328	140.511	417.472	259.615	-3.84	0.00186	-1.61	0.07882
Z5472	G2583_4732	glpF	facilitated diffusion of glycerol	47.555	10.767	62.3357	34.1996	-4.42	0.00496	-1.82	0.06647
Z5475	G2583_4735	-	hypothetical protein	30.8014	0	36.785	35.9571	0	1.17e-05	-1.02	0.48859
Z5506	G2583_4762	frwB	putative PTS system fructose-like transporter subunit EIIB	31.0801	1.0674	30.5916	29.1816	-29.12	8.44e-05	-1.05	0.44759
Z5543	G2583_4787	murB	UDP-N-acetylenolpyruvoylglucosamine reductase	759.807	214.25	332.703	204.898	-3.55	0.00286	-1.62	0.07611
Z5598	G2583_4829	yjaB	hypothetical protein	159.792	50.0471	58.5261	61.0808	-3.19	0.00788	1.04	0.54086
Z5628	G2583_4855	yjbA	phosphate-starvation-inducible protein PsiE	120.495	0	66.5256	36.0253	0	1.81e-10	-1.85	0.06157
Z5633	G2583_4860	malK	maltose/maltodextrin transporter ATP-binding protein	26.501	0	5.40171	20.0364	0	2.82e-05	3.71	0.14853
Z5660	G2583_4886	yjcC	hypothetical protein	38.6204	0	54.8142	18.3264	0	2.05e-06	-2.99	0.00819
Z5709	G2583_4933	phnB	hypothetical protein	127.11	0.420564	68.8451	128.287	-302.24	1.05e-10	1.86	0.57894
Z5724	G2583_4948	fumB	fumarase B= fumarate hydratase class I; anaerobic isozyme	49.8243	9.14947	32.6963	17.6129	-5.45	0.00154	-1.86	0.09573
Z5736	G2583_4960	cadC	DNA-binding transcriptional activator CadC	104.351	11.71	46.9223	29.3532	-8.91	4.74e-05	-1.6	0.11394
Z5759	G2583_4981	frdC	fumarate reductase subunit C	260.66	42.3717	45.8876	61.2355	-6.15	0.000109	1.33	0.90872
Z5760	G2583_4982	frdB	fumarate reductase iron-sulfur subunit	134.772	24.8751	74.5277	54.8842	-5.42	0.000457	-1.36	0.1899
Z5773	G2583_4993	yjeS	hypothetical protein	176.076	50.2987	256.039	155.194	-3.5	0.0045	-1.65	0.07297
Z5788	G2583_5008	yjfI	hypothetical protein	48.0583	0	75.6969	37.7714	0	4e-07	-2	0.04401
Z5799	G2583_5017	yjfP	esterase	56.9152	13.6395	62.8301	72.8233	-4.17	0.00619	1.16	0.69288
Z5800	G2583_5018	yjfQ	transcriptional repressor UlaR	53.5651	1.64512	44.0977	20.0848	-32.56	6.56e-06	-2.2	0.04344
Z5817	G2583_5036	ytfB	hypothetical protein	297.463	88.686	103.065	286.615	-3.35	0.00498	2.78	0.15362
Z5851	G2583_5070	treR	trehalose repressor	234.807	29.7072	131.388	82.6349	-7.9	2.63e-05	-1.59	0.10208
Z5867	G2583_5085	yjgD	hypothetical protein	1617.13	410.687	733.953	365.577	-3.94	0.00135	-2.01	0.025711
Z5907	G2583_5112	yjhA	hypothetical protein	66.6003	14.9048	47.0728	17.481	-4.47	0.00328	-2.69	0.01503
Z5911	G2583_5114	fimE	tyrosine recombinase	15.3691	0	45.648	40.745	0	0.00101	-1.12	0.36479
Z5915	G2583_5118	fimD	outer membrane protein; export and assembly of type 1 fimbriae, interrupted	62.2475	13.4526	42.7591	19.8525	-4.63	0.00247	-2.15	0.04749
Z5919	G2583_5122	gntP	fructuronate transporter	44.8824	6.3583	18.8057	20.0661	-7.06	0.000499	1.07	0.65153
Z5923	G2583_5126	yjiC	hypothetical protein	54.1324	0	14.1569	21.8174	0	1.68e-07	1.54	0.92171
Z5938	G2583_5141	yjiN	hypothetical protein	23.0954	6.86507	33.2683	96.065	-3.36	0.03354	2.89	0.16568
Z6005	G2583_5261	yjjY	hypothetical protein	11985.3	2705.93	9644.28	8524.02	-4.43	0.000547	-1.13	0.30199
Z0010	G2583_0010	yaaH	hypothetical protein	153.691	139.184	54.7758	215.97	-1.1	0.58046	3.94	0.03743
Z0031	G2583_0028	lspA	lipoprotein signal peptidase	139.927	304.733	41.287	155.054	2.18	0.18949	3.76	0.0475
Z0064	G2583_0059	djlA	Dna-J like membrane chaperone protein	27.7222	53.7212	5.74741	54.8981	1.94	0.3426	9.55	0.00356
Z0099	G2583_0093	ftsW	cell division protein FtsW	34.384	82.5713	16.4124	69.6572	2.4	0.15253	4.24	0.03727
Z0113	G2583_0107	coaE	dephospho-CoA kinase	107.305	98.3134	26.1479	112.524	-1.09	0.60764	4.3	0.02934
Z0119	G2583_0113	nadC	quinolinate phosphoribosyltransferase	82.1286	53.3406	4.55591	71.0643	-1.54	0.23492	15.6	0.000231
Z0134	G2583_0128	gcd	glucose dehydrogenase	53.894	30.9477	21.5445	128.337	-1.74	0.1901	5.96	0.00755
Z0158	G2583_0151	yadP	2'-5' RNA ligase	25.3509	39.405	4.89031	28.2586	1.55	0.62415	5.78	0.04009
Z0178	G2583_0170	map	methionine aminopeptidase	114.66	60.6562	19.2088	181.493	-1.89	0.10693	9.45	0.00033
Z0199	G2583_0190	yaeR	hypothetical protein	117.698	67.8506	10.5546	115.832	-1.73	0.14814	10.97	0.000449
Z0211	G2583_0203	metN	DL-methionine transporter ATP-binding subunit	117.96	224.108	54.7678	295.29	1.9	0.31146	5.39	0.00668
Z0235	G2583_0215	mltD	membrane-bound lytic murein transglycosylase D	209.137	565.286	99.5343	800.231	2.7	0.07339	8.04	0.000384
Z0249	G2583_0226	-	hypothetical protein	12.3826	5.94517	4.85584	28.9077	-2.08	0.228158	5.95	0.03354
Z0299	G2583_0274	gpt	xanthine-guanine phosphoribosyltransferase	97.3414	99.8669	3.6469	27.3205	1.03	0.797534	7.49	0.028744
Z0397	G2583_0414	-	hypothetical protein	199.4	416.29	30.7362	419.982	2.09	0.21393	13.66	1.3e-05
Z0432	G2583_0447	codB	cytosine permease	36.8207	47.7489	4.20315	26.2002	1.3	0.88727	6.23	0.03495
Z0456	G2583_0469	adhC	alcohol dehydrogenase class III; formaldehyde dehydrogenase, glutathione-dependent	38.8857	97.8868	36.9373	141.149	2.52	0.12568	3.82	0.046602
Z0462	G2583_0475	-	putative sensor kinase; hexosephosphate transport	17.5417	45.9427	4.34691	63.9322	2.62	0.16852	14.71	0.000228
Z0513	G2583_0523	yajI	hypothetical protein	50.542	86.2993	7.19517	52.0406	1.71	0.46059	7.23	0.00823
Z0520	G2583_0529	pgpA	phosphatidylglycerophosphatase A	30.7567	29.8457	4.81713	27.9626	-1.03	0.75658	5.8	0.04009
Z0522	G2583_0531	yajO	putative NAD(P)H-dependent xylose reductase	23.1546	75.9394	27.4067	110.486	3.28	0.05094	4.03	0.03757
Z0547	G2583_0552	hupB	transcriptional regulator HU subunit beta	1908.87	4972.37	531.97	2751.92	2.6	0.082096	5.17	0.00579
Z0566	G2583_0566	ybaZ	hypothetical protein	23.0287	50.4693	8.58425	62.1775	2.19	0.26415	7.24	0.00666
Z0645	G2583_0612	ybbN	putative thioredoxin-like protein	87.3747	179.925	50.6887	359.401	2.06	0.23673	7.09	0.00123
Z0647	G2583_0614	tesA	multifunctional acyl-CoA thioesterase I and protease I and lysophospholipase L1	203.748	178.572	26.8355	233.375	-1.14	0.53749	8.7	0.000515
Z0734	G2583_0755	fepB	iron-enterobactin transporter periplasmic binding protein	19.9596	36.5084	13.258	181.397	1.83	0.45331	13.68	3.77e-05
Z0738	G2583_0759	entA	2,3-dihydroxybenzoate-2,3-dehydrogenase	34.3772	72.8423	4.10987	94.5549	2.12	0.239089	23.01	1.34e-05
Z0739	G2583_0760	ybdB	hypothetical protein	55.7068	82.4785	8.94059	181.193	1.48	0.67263	20.27	4.17e-06
Z0752	G2583_0772	ybdR	putative oxidoreductase	8.32242	21.8465	10.2696	164.926	2.63	0.23265	16.06	1.47e-05
Z0836	G2583_0848	seqA	replication initiation regulator SeqA	281.564	296.101	89.3047	363.463	1.05	0.815728	4.07	0.02667
Z0841	G2583_0852	kdpE	DNA-binding transcriptional activator KdpE	13.892	20.1813	8.81682	89.8046	1.45	0.83281	10.19	0.000733
Z0859	G2583_0863	phrB	deoxyribodipyrimidine photolyase	17.1964	24.7011	44.2269	217.099	1.44	0.72366	4.91	0.01213
Z0908	G2583_0907	tolB	translocation protein TolB	103.253	289.919	63.0579	266.79	2.81	0.0669	4.23	0.02346
Z0932	G2583_0928	-	hypothetical protein	117.57	145.255	30.6406	483.978	1.24	0.93525	15.8	4.12e-06
Z0938	G2583_0933	ybhE	6-phosphogluconolactonase	111.814	135.566	18.7588	291.098	1.21	0.94515	15.52	9.39e-06
Z1014	G2583_1022	ybhF	putative ATP-binding component of a transport system	23.6667	57.7762	8.70397	46.6537	2.44	0.17207	5.36	0.02873
Z1038	G2583_1044	-	hypothetical protein	377.962	931.839	377.295	1365.37	2.47	0.10777	3.62	0.043389
Z1055	G2583_1059	-	putative transport system permease protein	12.3855	27.9465	4.25	81.1204	2.26	0.26146	19.09	4.04e-05
Z1112	G2583_1114	ybjX	putative enzyme	167.184	377.096	67.1276	380.909	2.26	0.16312	5.67	0.00431
Z1235	G2583_1127	ftsK	DNA translocase FtsK	75.9486	180.62	22.3933	139.798	2.38	0.14054	6.24	0.00447
Z1303	G2583_1188	rmf	ribosome modulation factor	24082.5	30538.4	9733.02	39716.2	1.27	0.86115	4.08	0.02209
Z1684	G2583_1308	mdoH	glucosyltransferase MdoH	29.9458	88.4415	14.3758	67.2372	2.95	0.08077	4.68	0.028016
Z1735	G2583_1356	pabC	4-amino-4-deoxychorismate lyase	44.1707	98.8355	33.288	185.127	2.24	0.194796	5.56	0.00683
Z1737	G2583_1358	tmk	thymidylate kinase	47.4102	89.9092	26.186	119.668	1.9	0.33479	4.57	0.02142
Z1743	G2583_1364	ycfL	hypothetical protein	204.532	133.102	45.8777	464.648	-1.54	0.213464	10.13	9.59e-05
Z1744	G2583_1365	ycfM	hypothetical protein	66.6951	161.749	44.2859	175.678	2.43	0.13808	3.97	0.03745
Z1759	G2583_1378	ycfW	outer membrane-specific lipoprotein transporter subunit LolE	50.749	78.6774	27.3425	119.594	1.55	0.58399	4.37	0.02483
Z1763	G2583_1382	potC	spermidine/putrescine ABC transporter membrane protein	31.6253	84.864	18.6098	119.158	2.68	0.11254	6.4	0.00496
Z1863	G2583_1410	-	putative phosphohydrolase	10.3966	18.1864	3.77159	30.2498	1.75	0.54547	8.02	0.016273
Z1979	G2583_1479	ipk	4-diphosphocytidyl-2-C-methyl-D-erythritol kinase	92.9757	272.13	14.8793	195.684	2.93	0.05689	13.15	4.32e-05
Z1987	G2583_1487	-	hypothetical protein	14.4647	13.672	5.05065	87.2939	-1.06	0.90423	17.28	5.25e-05
Z1992	G2583_1489	chaB	cation transport regulator	115.142	275.144	67.6231	822.468	2.39	0.1347	12.16	1.93e-05
Z2013	G2583_1511	hns	global DNA-binding transcriptional dual regulator H-NS	1176.97	1823.32	395.416	2607.14	1.55	0.54044	6.59	0.00121
Z2158	G2583_1906	ydfG	3-hydroxy acid dehydrogenase	179.939	233.095	66.917	377.916	1.3	0.84151	5.65	0.00457
Z2168	G2583_1898	ydeD	O-acetylserine/cysteine export protein	76.3277	106.235	4.18482	48.4313	1.39	0.726567	11.57	0.00135
Z2186	G2583_1884	-	trans-aconitate 2-methyltransferase	15.2095	27.4057	21.5268	105.999	1.8	0.47722	4.92	0.02063
Z2190	G2583_1880	ydeZ	putative transport system permease protein	9.56692	11.0809	6.48134	68.5439	1.16	1	10.58	0.000883
Z2194	G2583_1876	ydeV	autoinducer-2 (AI-2) kinase	42.6046	104.721	8.19128	101.34	2.46	0.14805	12.37	0.000214
Z2229	G2583_1844	-	biofilm-dependent modulation protein	59.8314	76.1126	121.373	1256.6	1.27	0.90279	10.35	5.18e-05
Z2251	G2583_1824	-	hypothetical protein	12.0061	43.3181	22.1203	171.761	3.61	0.05255	7.76	0.00121
Z2271	G2583_1809	-	putative resistance protein	34.2046	83.3838	17.3438	72.817	2.44	0.15253	4.2	0.04418
Z2279	G2583_1801	-	putative transport protein	11.4143	5.04419	4.06092	345.546	-2.26	0.28365	85.09	2.04e-10
Z2492	G2583_1643	ycjJ	putative amino acid/amine transport protein	19.7283	54.7495	27.3329	220.524	2.78	0.12164	8.07	0.000739
Z2525	G2583_1622	pyrF	orotidine 5'-phosphate decarboxylase	15.9309	54.393	6.94146	71.346	3.41	0.05196	10.28	0.00133
Z2543	G2583_1606	yciO	hypothetical protein	70.3525	165.956	97.8666	356.787	2.36	0.14886	3.65	0.04708
Z2544	G2583_1605	yciV	putative enzyme	54.0789	66.6499	25.5886	105.092	1.23	0.91858	4.11	0.04048
Z2579	G2583_1984	-	putative DMSO reductase anchor subunit	42.2493	56.322	18.1098	92.3301	1.33	0.80343	5.1	0.01716
Z2587	G2583_1988	mlc	putative NAGC-like transcriptional regulator	157.325	169.46	56.788	301.862	1.08	0.86421	5.32	0.00702
Z2595	G2583_1995	tqsA	putative transport protein	55.9739	36.6974	30.2655	130.941	-1.53	0.26429	4.33	0.026403
Z2608	G2583_2001	ydgC	hypothetical protein	85.8022	198.916	31.9316	205.944	2.32	0.155	6.45	0.00305
Z2664	G2583_2042	-	hypothetical protein	18.6425	46.8927	6.03681	53.5621	2.52	0.18099	8.87	0.00403
Z2682	G2583_2054	ydhB	putative DNA-binding transcriptional regulator	33.4494	32.0178	27.9096	110.602	-1.04	0.76926	3.96	0.04646
Z2705	G2583_2072	lpp	murein lipoprotein	24474.4	57067.1	11850	51915.4	2.33	0.13219	4.38	0.01488
Z2716	G2583_2084	-	putative inner membrane protein	88.9272	92.6243	37.1489	141.991	1.04	0.83569	3.82	0.044765
Z2754	G2583_2171	-	hypothetical protein	153.658	413.023	48.8472	553.717	2.69	0.07861	11.34	4.13e-05
Z2760	G2583_2177	-	cell division modulator	25.7637	35.8924	4.5915	39.2021	1.39	0.80148	8.54	0.00874
Z2770	G2583_2186	nadE	NAD synthetase	66.7452	200.54	37.3614	164.132	3	0.053722	4.39	0.0221
Z2780	G2583_2194	argD	bifunctional succinylornithine transaminase/acetylornithine transaminase	146.886	378.677	93.2836	1341.46	2.58	0.09374	14.38	4.15e-06
Z2809	G2583_2218	-	hypothetical protein	11.0644	34.0617	14.0627	59.9876	3.08	0.10144	4.27	0.04749
Z2822	G2583_2229	yeaF	hypothetical protein	127.351	274.428	10.6828	76.1496	2.15	0.19961	7.13	0.00469
Z2837	G2583_2242	yeaQ	hypothetical protein	99.7096	102.921	177.816	668.357	1.03	0.80314	3.76	0.03787
Z2852	G2583_2257	-	hypothetical protein	40.5506	60.8358	29.2556	138.976	1.5	0.65664	4.75	0.01751
Z2861	G2583_2267	manY	PTS enzyme IIC, mannose-specific	144.987	260.872	44.764	241.247	1.8	0.36372	5.39	0.00737
Z2879	G2583_2282	-	hypothetical protein	368.992	773.247	149.814	578.751	2.1	0.20756	3.86	0.03372
Z2883	G2583_2286	-	hypothetical protein	126.902	183.093	2143.39	13789	1.44	0.6639	6.43	0.00136
Z2897	G2583_2298	yebE	hypothetical protein	48.5995	107.856	45.8057	245.171	2.22	0.2023	5.35	0.00747
Z2899	G2583_2299	yebF	hypothetical protein	153.825	146.736	38.6962	346.187	-1.05	0.6712	8.95	0.00029
Z2908	G2583_2308	yebA	hypothetical protein	124.999	335.907	23.9798	105.634	2.69	0.07778	4.41	0.03019
Z2936	G2583_2334	cheY	chemotaxis regulatory protein CheY	35.3353	24.0271	22.6447	114.089	-1.47	0.3332	5.04	0.01737
Z3008	G2583_2370	yedO	D-cysteine desulfhydrase	32.0562	56.5291	9.53621	87.4827	1.76	0.43771	9.17	0.00133
Z3181	G2583_2540	hisG	ATP phosphoribosyltransferase	62.1608	174.324	4.98651	149.407	2.8	0.07187	29.96	8.21e-07
Z3263	G2583_2632	-	putative kinase	12.6959	10.2969	1.38179	13.7635	-1.23	0.5733	9.96	0.01979
Z3376	G2583_2664	yehV	putative transcriptional regulator	30.1427	25.9643	110.904	474.31	-1.16	0.63472	4.28	0.02009
Z3378	G2583_2666	yehX	putative ATP-binding component of a transport system	18.9149	27.6648	1.61895	58.7555	1.46	0.75273	36.29	6.41e-05
Z3413	G2583_2699	lysP	lysine transporter	81.5289	34.5394	17.1153	120.971	-2.36	0.04642	7.07	0.00293
Z3417	G2583_2703	yeiI	hypothetical protein	10.0649	31.651	20.7644	89.3472	3.14	0.09947	4.3	0.03675
Z3425	G2583_2710	fruA	PTS system fructose-specific transporter subunits IIBC	14.3049	43.2629	6.41565	129.075	3.02	0.08642	20.12	1.1e-05
Z3440	G2583_2724	yejG	hypothetical protein	294.105	267.279	164.183	853.524	-1.1	0.58936	5.2	0.00603
Z3441	G2583_2725	bcr	bicyclomycin/multidrug efflux system	31.1563	29.9557	16.4508	74.9085	-1.04	0.75658	4.55	0.02708
Z3442	G2583_2726	rsuA	16S rRNA pseudouridylate synthase A	21.855	20.1054	9.81725	60.673	-1.09	0.66464	6.18	0.010643
Z3509	G2583_2791	yfaO	hypothetical protein	24.5149	54.2855	23.1192	139.559	2.21	0.25291	6.04	0.00541
Z3522	G2583_2803	menB	naphthoate synthase	49.0948	40.762	11.0036	81.0897	-1.2	0.53646	7.37	0.00423
Z3539	G2583_2817	nuoJ	NADH dehydrogenase subunit J	27.2246	83.8506	13.8259	69.6899	3.08	0.05681	5.04	0.0236
Z3547	G2583_2825	nuoA	NADH dehydrogenase subunit A	432.358	612.901	113.144	453.937	1.42	0.68088	4.01	0.02848
Z3555	G2583_2831	-	hypothetical protein	175.934	214.784	56.439	250.283	1.22	0.93837	4.43	0.01865
Z3577	G2583_2852	folC	bifunctional folylpolyglutamate synthase/ dihydrofolate synthase	45.7684	119.921	21.6911	100.128	2.62	0.10868	4.62	0.02936
Z3610	G2583_2882	vacJ	lipoprotein precursor	29.6004	62.4322	15.7093	72.7449	2.11	0.30065	4.63	0.02931
Z3635	G2583_2905	-	putative transporter YfdV	18.6834	21.7098	5.68436	42.4479	1.16	1	7.47	0.00944
Z3684	G2583_2950	pdxK	pyridoxal kinase	51.292	58.6003	17.7797	80.6854	1.14	1	4.54	0.03444
Z3703	G2583_2969	-	hypothetical protein	3.57144	16.5077	3.20913	70.6258	4.62	0.07211	22.01	4.68e-05
Z3721	G2583_2987	tktB	transketolase	13.6166	17.3784	59.9089	402.443	1.28	1	6.72	0.0016
Z3804	G2583_3065	csiE	stationary phase inducible protein CsiE	30.9747	76.319	45.5189	375.178	2.46	0.16282	8.24	0.000463
Z3815	G2583_3073	yphA	hypothetical protein	11.4988	19.1496	3.19905	54.0745	1.67	0.56731	16.9	0.000295
Z3843	G2583_3143	-	hypothetical protein	291.527	723.789	177.174	797.89	2.48	0.10625	4.5	0.01415
Z3857	G2583_3157	yfiC	putative enzyme	49.0712	109.532	29.87	124.32	2.23	0.18816	4.16	0.03494
Z3888	G2583_3177	rluD	23S rRNA pseudouridine synthase D	17.2274	55.7978	19.737	195.98	3.24	0.06631	9.93	0.000249
Z3890	G2583_3180	yfiA	translation inhibitor protein RaiA	3016.03	2004.33	453.968	3785.98	-1.5	0.21476	8.34	0.000229
Z3900	G2583_3188	rplS	50S ribosomal protein L19	1016.33	1620.41	378.394	1356.08	1.59	0.49957	3.58	0.04523
Z3958	G2583_3306	ygaF	hydroxyglutarate oxidase	17.7237	28.0256	5.93161	812.071	1.58	0.68814	136.91	8.62e-13
Z3959	G2583_3307	gabD	succinate-semialdehyde dehydrogenase I	6.25868	11.7301	18.4289	492.201	1.87	0.61209	26.71	8.28e-08
Z3960	G2583_3308	gabT	4-aminobutyrate aminotransferase	17.2751	35.4668	5.17907	358.194	2.05	0.32586	69.16	3.77e-10
Z4002	G2583_3347	recA	recombinase A	238.749	471.569	94.6436	436.683	1.98	0.26247	4.61	0.01365
Z4023	G2583_3363	ascF	PTS system cellobiose/arbutin/salicin-specific transporter subunits IIBC	11.8383	16.7726	0.692819	19.7924	1.42	0.81485	28.57	0.00407
Z4052	G2583_3392	surE	stationary phase survival protein SurE	56.7311	131.674	20.2774	100.625	2.32	0.16819	4.96	0.01619
Z4065	G2583_3404	-	hypothetical protein	11.8426	34.7778	1.00304	36.0888	2.94	0.12987	35.98	0.000497
Z4112	G2583_3448	ygdH	hypothetical protein	163.747	408.042	65.1748	255.905	2.49	0.109767	3.93	0.03518
Z4139	G2583_3476	recC	exonuclease V subunit gamma	40.3656	64.823	7.98406	45.6531	1.61	0.528055	5.72	0.02289
Z4141	G2583_3478	ygdB	hypothetical protein	11.6607	29.8309	4.01435	34.4386	2.56	0.20686	8.58	0.00945
Z4154	G2583_3491	aas	bifunctional acyl-[acyl carrier protein] synthetase/2-acylglycerophosphoethanolamine acyltransferase	12.868	41.0761	22.1751	90.0568	3.19	0.08439	4.06	0.04769
Z4155	G2583_3494	galR	DNA-binding transcriptional regulator GalR	43.7366	93.1548	12.4483	58.9995	2.13	0.24717	4.74	0.03208
Z4215	G2583_3530	-	hypothetical protein	39.8457	37.7275	8.34756	54.771	-1.06	0.72326	6.56	0.00873
Z4275	G2583_3589	yggF	fructose-1,6-bisphosphatase II-like protein	12.4018	12.5172	4.75412	27.2142	1.01	1	5.72	0.04804
Z4288	G2583_3602	galP	galactose-proton symport of transport system	6.44278	10.4916	8.51343	95.6876	1.63	0.85444	11.24	0.000479
Z4293	G2583_3607	yqgE	hypothetical protein	71.4044	204.621	24.9462	164.48	2.87	0.06178	6.59	0.00301
Z4302	G2583_3616	ansB	L-asparaginase II	35.3445	75.2541	18.0759	100.94	2.13	0.24757	5.58	0.01077
Z4307	G2583_3621	yggX	hypothetical protein	51.768	65.2648	12.1953	78.8273	1.26	0.91599	6.46	0.0069
Z4314	G2583_3628	-	unknown protein encoded by ISEc8	21.3594	24.8017	7.24734	89.2866	1.16	1	12.32	0.000306
Z4344	G2583_3716	hybG	hydrogenase 2 accessory protein HypG	10.9181	33.5558	25.0359	112.252	3.07	0.10144	4.48	0.025283
Z4346	G2583_3718	hybE	hydrogenase 2-specific chaperone	23.2754	57.2037	3.34939	107.058	2.46	0.16191	31.96	1.95e-06
Z4376	G2583_3745	ygiW	hypothetical protein	263.889	132.365	228.289	1342.28	-1.99	0.07271	5.88	0.00276
Z4395	G2583_3764	ygiC	putative synthetase/amidase	203.266	365.258	48.6825	416.494	1.8	0.361014	8.56	0.000355
Z4409	G2583_3780	cca	multifunctional tRNA nucleotidyl transferase/2'3'-cyclic phosphodiesterase/2'nucleotidase/phosphatase	75.7655	132.91	20.1286	130.051	1.75	0.40661	6.46	0.00369
Z4441	G2583_3812	ygjT	putative transport protein	19.7369	7.33655	8.41028	39.6482	-2.69	0.05768	4.71	0.04342
Z4508	G2583_3873	yraO	DnaA initiator-associating protein DiaA	270.913	253.781	14.8882	148.913	-1.07	0.63883	10	0.000311
Z4512	G2583_3877	yhbO	hypothetical protein	15.7767	13.1415	29.3689	542.4	-1.2	0.63876	18.47	1.08e-06
Z4516	G2583_3879	yhbQ	GIY-YIG nuclease superfamily protein	27.9381	45.0351	7.9534	105.71	1.61	0.5488	13.29	0.000143
Z4561	G2583_3923	yrbI	3-deoxy-D-manno-octulosonate 8-phosphate phosphatase	51.123	153.009	35.0644	200.115	2.99	0.05415	5.71	0.00552
Z4607	G2583_3968	mreD	rod shape-determining protein MreD	101.783	116.38	44.3536	238.369	1.14	0.96893	5.37	0.00705
Z4654	G2583_4002	yrdD	putative DNA topoisomerase	134.16	250.511	75.2747	281.72	1.87	0.32007	3.74	0.04388
Z4659	G2583_4007	sun	16S rRNA methyltransferase B	28.4428	60.2724	9.6846	47.551	2.12	0.23912	4.91	0.03519
Z4670	G2583_4018	secY	preprotein translocase subunit SecY	650.426	1535.67	425.741	3049.05	2.36	0.12782	7.16	0.00069
Z4674	G2583_4022	rplR	50S ribosomal protein L18	834.825	1902.15	743.717	2874.89	2.28	0.14761	3.87	0.03024
Z4692	G2583_4039	rpsJ	30S ribosomal protein S10	655.237	1544.29	481.5	1990.26	2.36	0.12858	4.13	0.02121
Z4722	G2583_4067	fic	cell filamentation protein Fic	5.4758	18.0533	58.1644	455.387	3.3	0.14853	7.83	0.000529
Z4736	G2583_4080	yhfR	DNA-binding transcriptional regulator FrlR	64.5765	39.7398	23.1059	107.634	-1.62	0.21631	4.66	0.02301
Z4767	G2583_4109	bioH	carboxylesterase BioH	55.1479	55.3283	1.88101	19.694	1	0.7693	10.47	0.02972
Z4774	G2583_4115	malT	transcriptional regulator MalT	35.8923	102.82	14.2238	148.685	2.86	0.07857	10.45	0.000225
Z4787	G2583_4126	-	hypothetical protein	15.3171	22.025	7.85537	75.9187	1.44	0.76788	9.66	0.00142
Z4818	G2583_4150	ugpC	glycerol-3-phosphate transporter ATP-binding subunit	40.8984	38.8	17.2734	146.289	-1.05	0.72926	8.47	0.000875
Z4819	G2583_4151	ugpE	glycerol-3-phosphate transporter membrane protein	62.4594	26.1642	8.24291	87.7761	-2.39	0.05282	10.65	0.000505
Z4820	G2583_4152	ugpA	glycerol-3-phosphate transporter permease	5.80316	19.8842	2.47413	67.1208	3.43	0.14853	27.13	2.5e-05
Z4854	G2583_4183	-	acyl carrier protein	87.4929	45.2784	11.2809	50.9614	-1.93	0.1003	4.52	0.03788
Z4871	G2583_4200	nikD	nickel transporter ATP-binding protein NikD	9.06339	21.4598	1.25441	16.1948	2.37	0.34321	12.91	0.01022
Z4899	G2583_4225	yhiR	hypothetical protein	22.6889	58.5629	10.2066	55.649	2.58	0.140892	5.45	0.01808
Z4936	G2583_4259	yhjE	putative transport protein	25.4906	79.3907	17.7026	111.116	3.11	0.05744	6.28	0.00606
Z4942	G2583_4264	dctA	C4-dicarboxylate transporter DctA	504.466	868.069	56.0286	421.678	1.72	0.40268	7.53	0.000741
Z4976	G2583_4293	bisC	biotin sulfoxide reductase	28.0494	43.9396	17.0983	71.6265	1.57	0.5813	4.19	0.04765
Z4982	G2583_4299	-	small toxic polypeptide	8.59629	23.7281	25.9477	105.689	2.76	0.22473	4.07	0.04048
Z5000	G2583_4316	-	putative regulatory protein	7.67645	20.0026	7.43626	48.8806	2.61	0.27077	6.57	0.01057
Z5008	G2583_4323	aldB	aldehyde dehydrogenase B (lactaldehyde dehydrogenase)	8.65269	21.7628	6.33379	573.736	2.52	0.29808	90.58	2.31e-11
Z5017	G2583_4330	yibJ	hypothetical protein	17.1013	4.53526	7.17398	41.7284	-3.77	0.07852	5.82	0.02309
Z5062	G2583_4374	radC	DNA repair protein RadC	146.616	236.941	16.1674	249.683	1.62	0.49919	15.44	1.24e-05
Z5093	G2583_4402	-	hypothetical protein	26.9485	16.0775	4.34249	89.1825	-1.68	0.27183	20.54	2.18e-05
Z5169	G2583_4469	yidF	putative transcriptional regulator	48.928	118.521	17.8787	79.1834	2.42	0.14095	4.43	0.037
Z5171	G2583_4471	yidH	hypothetical protein	49.5254	85.9065	12.1601	66.4256	1.73	0.43862	5.46	0.01826
Z5184	G2583_4482	yidQ	hypothetical protein	177.598	389.455	128.981	598.603	2.19	0.18276	4.64	0.0126
Z5208	G2583_4504	yieF	hypothetical protein	78.496	81.6339	73.7046	283.519	1.04	0.85539	3.85	0.03781
Z5250	G2583_4545	rbsA	D-ribose transporter ATP binding protein	48.4775	114.035	20.9797	176.768	2.35	0.15755	8.43	0.000647
Z5303	G2583_4586	wzxE	putative cytochrome	39.0317	20.1463	7.42861	43.0552	-1.94	0.13102	5.8	0.02309
Z5313	G2583_4595	aslB	putative arylsulfatase regulator	13.3983	24.8916	4.79555	33.6153	1.86	0.43836	7.01	0.01681
Z5316	G2583_4598	hemY	putative protoheme IX biogenesis protein	44.051	94.3491	33.5806	166.169	2.14	0.23755	4.95	0.01442
Z5344	G2583_4623	yigJ	hypothetical protein	152.904	73.4101	16.6903	153.519	-2.08	0.06423	9.2	0.000602
Z5349	G2583_4628	metR	regulator for metE and metH	15.4288	46.5937	5.24124	68.6537	3.02	0.07274	13.1	0.00026
Z5355	G2583_4633	ubiE	ubiquinone/menaquinone biosynthesis methyltransferase	115.443	185.117	49.8098	254.108	1.6	0.51349	5.1	0.00962
Z5359	G2583_4637	tatB	sec-independent translocase	148.397	275.123	36.132	388.987	1.85	0.32658	10.77	6.75e-05
Z5426	G2583_4688	yihZ	D-tyrosyl-tRNA(Tyr) deacylase	43.1356	119.446	23.26	197.136	2.77	0.08826	8.48	0.000602
Z5521	G2583_4775	udhA	soluble pyridine nucleotide transhydrogenase	147.734	352.502	47.9727	253.481	2.39	0.13027	5.28	0.00822
Z5570	G2583_4813	yjaE	anti-RNA polymerase sigma 70 factor	292.18	800.427	128.444	561.582	2.74	0.06789	4.37	0.01738
Z5583	G2583_4824	purH	bifunctional phosphoribosylaminoimidazolecarboxamide formyltransferase/IMP cyclohydrolase	13.3341	40.373	7.08588	63.9026	3.03	0.09398	9.02	0.00255
Z5599	G2583_4830	metA	homoserine O-succinyltransferase	99.5812	108.397	40.9638	257.089	1.09	0.88708	6.28	0.00282
Z5614	G2583_4841	-	putative sorbose PTS component	27.6596	11.9835	2.34822	18.405	-2.31	0.09947	7.84	0.04934
Z5642	G2583_4868	lexA	LexA repressor	143.65	265.982	32.3381	279.099	1.85	0.33413	8.63	0.00041
Z5687	G2583_4912	-	hypothetical protein	5.91445	10.4709	3.81711	25.0055	1.77	0.85444	6.55	0.04261
Z5694	G2583_4918	-	hypothetical protein	6.37849	13.7797	5.45514	35.7111	2.16	0.43188	6.55	0.01207
Z5740	G2583_4962	yjdC	putative transcriptional regulator	49.8075	130.842	107.741	845.072	2.63	0.10257	7.84	0.000452
Z5767	G2583_4988	yjeQ	ribosome-associated GTPase	47.763	130.612	16.7944	119.592	2.73	0.08807	7.12	0.00311
Z5782	G2583_5002	hflC	FtsH protease regulator HflC	351.041	545.754	185.653	816.764	1.55	0.5386	4.4	0.01654
Z5805	G2583_5023	ulaD	3-keto-L-gulonate-6-phosphate decarboxylase	12.7931	20.7329	9.50391	44.6759	1.62	0.67231	4.7	0.04971
Z5820	G2583_5039	ytfE	iron-sulfur cluster repair di-iron protein	98.6104	179.977	10.4746	61.642	1.83	0.35992	5.88	0.0096
Z5833	G2583_5052	ytfP	hypothetical protein	283.901	405.583	108.587	464.522	1.43	0.66816	4.28	0.02069
Z5839	G2583_5058	-	putative ATP-binding component of ABC transporter	9.2262	30.0386	7.83688	50.3116	3.26	0.09722	6.42	0.01581
Z5875	G2583_5093	yjgR	hypothetical protein	25.2354	63.7985	10.3524	109.369	2.53	0.14032	10.56	0.00031
Z5876	G2583_5094	yjgB	putative oxidoreductase	10.2444	7.31659	5.71714	98.8743	-1.4	0.47921	17.29	7.81e-05
Z5933	G2583_5135	yjiJ	putative transport protein	11.9036	30.7617	6.82966	85.0257	2.58	0.18404	12.45	0.000404
Z5951	G2583_5153	-	putative GTP-binding protein YjiA	30.8772	71.0478	4.79506	34.2587	2.3	0.20187	7.14	0.01681
Z5953	G2583_5155	yjiY	putative carbon starvation protein	398.966	931.233	42.625	234.127	2.33	0.1362	5.49	0.00715
Z5985	G2583_5243	deoB	phosphopentomutase	85.3132	183.923	60.9697	241.935	2.16	0.20142	3.97	0.03413
Z0007	G2583_0007	yaaJ	inner membrane transport protein	37.2943	30.2265	31.0668	8.02411	-1.23	0.52796	-3.87	0.00547
Z0019	G2583_0018	nhaR	transcriptional activator NhaR	144.85	84.577	271.634	39.2723	-1.71	0.14837	-6.92	9.78e-06
Z0039	G2583_0035	-	hypothetical protein	49.5625	33.7579	72.9099	9.65844	-1.47	0.29698	-7.55	6.58e-05
Z0078	G2583_0072	-	hypothetical protein	418.853	166.609	503.255	49.8318	-2.51	0.02277	-10.1	4.31e-07
Z0107	G2583_0101	yacA	SecA regulator SecM	272.012	142.947	939.982	104.921	-1.9	0.090684	-8.96	6.99e-07
Z0110	G2583_0104	-	hypothetical protein	54.177	145.989	58.657	11.7511	2.69	0.091868	-4.99	0.000798
Z0111	G2583_0105	yacG	zinc-binding protein	174.089	198.131	62.8416	0	1.14	0.963	0	2.29e-08
Z0114	G2583_0108	guaC	guanosine 5'-monophosphate oxidoreductase	144.626	59.6322	115.488	36.6137	-2.43	0.03316	-3.15	0.00394
Z0120	G2583_0114	ampD	N-acetyl-anhydromuranmyl-L-alanine amidase	84.0288	71.6272	62.7279	0	-1.17	0.52271	0	2.29e-08
Z0141	G2583_0134	yadE	hypothetical protein	138.508	70.8957	55.736	9.76529	-1.95	0.08665	-5.71	0.000422
Z0163	G2583_0156	fhuD	iron-hydroxamate transporter substrate-binding subunit	17.385	17.3749	10.8309	0	-1	0.91798	0	0.00286
Z0230	G2583_0212	yafC	putative transcriptional regulator LYSR-type	72.9765	32.5125	40.8231	0	-2.24	0.06157	0	7.45e-07
Z0241	G2583_0219	dnaQ	DNA polymerase III subunit epsilon	148.905	60.4466	152.727	37.3586	-2.46	0.029167	-4.09	0.000611
Z0243	G2583_0221	-	hypothetical protein	19.8449	18.4757	10.2328	0	-1.07	0.71239	0	0.00615
Z0292	G2583_0267	dinP	DNA polymerase IV	41.8876	23.1931	104.385	19.1719	-1.81	0.16699	-5.44	0.00019
Z0293	G2583_0268	yafN	putative antitoxin of the YafO-YafN toxin-antitoxin system	79.2723	31.6875	192.418	49.3341	-2.5	0.03788	-3.9	0.000692
Z0361	G2583_0386	ykgK	putative regulator	1368.89	699.767	2111.42	650.358	-1.96	0.07284	-3.25	0.00133
Z0371	G2583_0393	-	putative LysR-like transcriptional regulator	76.6084	81.6321	140.478	28.691	1.07	0.87515	-4.9	0.000238
Z0372	G2583_0394	-	hypothetical protein	41.0168	56.172	40.6538	0	1.37	0.76934	0	7.45e-07
Z0384	G2583_0405	ykgE	putative dehydrogenase subunit	23.8457	61.9737	24.176	2.20333	2.6	0.1406	-10.97	0.000244
Z0407	G2583_0423	yahD	putative transcription factor	6.46142	27.3562	20.3895	0	4.23	0.05289	0	0.000126
Z0420	G2583_0435	yahK	putative oxidoreductase	262.254	126.841	443.021	72.0175	-2.07	0.06324	-6.15	1.83e-05
Z0423	G2583_0438	-	hypothetical protein	54.7494	86.9445	58.5166	12.3771	1.59	0.57348	-4.73	0.000798
Z0437	G2583_0452	cynX	putative cyanate transporter	19.063	9.12175	16.114	0	-2.09	0.17446	0	0.00053
Z0438	G2583_0453	lacA	galactoside O-acetyltransferase	104.193	55.1916	33.3173	0	-1.89	0.11313	0	3.54e-06
Z0454	G2583_0467	yaiL	nucleoprotein/polynucleotide-associated enzyme	147.024	54.3835	18.3387	0	-2.7	0.01952	0	0.000218
Z0483	G2583_0495	-	hypothetical protein	37.4381	45.7638	21.1819	0	1.22	0.9239	0	9.64e-05
Z0500	G2583_0510	proY	putative proline-specific permease	80.9941	54.9114	40.4267	9.56656	-1.47	0.27758	-4.23	0.00356
Z0514	G2583_0524	nrdR	transcriptional regulator NrdR	193.065	74.6207	123.909	21.3199	-2.59	0.02279	-5.81	7.31e-05
Z0521	G2583_0530	-	hypothetical protein	38.7083	15.8717	62.6443	9.6591	-2.44	0.07054	-6.49	0.000193
Z0526	G2583_0535	yajK	thiamine biosynthesis protein ThiI	43.8003	69.7589	81.6529	10.7397	1.59	0.56268	-7.6	4.85e-05
Z0530	G2583_0539	yajR	putative transport protein	37.6612	31.5729	36.1234	0	-1.19	0.5813	0	2.05e-06
Z0555	G2583_0559	ybaO	putative transcriptional regulator	35.7033	15.2546	43.982	0	-2.34	0.07583	0	4e-07
Z0636	G2583_0604	ybbI	putative transcriptional regulator	78.533	26.7493	145.295	12.5905	-2.94	0.019543	-11.54	9.24e-07
Z0657	G2583_0623	ybbB	tRNA 2-selenouridine synthase	13.7339	19.7833	29.3221	1.37978	1.44	0.83281	-21.25	6.91e-05
Z0670	G2583_0635	ylbA	hypothetical protein	65.6011	67.8389	36.1678	0	1.03	0.82951	0	2.05e-06
Z0688	G2583_0651	sfmC	putative chaperone	17.1264	9.01933	50.4961	0	-1.9	0.24198	0	1.47e-07
Z0693	G2583_0655	fimZ	transcriptional regulator FimZ	16.1489	17.9608	56.4932	0	1.11	1	0	5.9e-08
Z0698	G2583_0722	nfrA	bacteriophage N4 receptor, outer membrane subunit	15.5284	19.6214	11.6383	0	1.26	1	0	0.002
Z0702	G2583_0726	-	hypothetical protein	368.36	184.098	497.628	83.4083	-2	0.07056	-5.97	2.04e-05
Z0705	G2583_0728	-	hypothetical protein	66.6413	29.8189	80.7342	18.329	-2.23	0.070659	-4.4	0.000742
Z0718	G2583_0740	ybdF	hypothetical protein	35.0095	18.3103	55.9423	4.09446	-1.91	0.15817	-13.66	8.36e-06
Z0744	G2583_0765	ybdM	hypothetical protein	26.9865	25.1276	23.2204	3.11764	-1.07	0.71785	-7.45	0.00114
Z0764	G2583_0783	citA	putative sensor-type protein	58.4463	34.0856	32.027	8.87935	-1.71	0.1757	-3.61	0.00707
Z0767	G2583_0786	pagP	palmitoyl transferase	119.333	131.581	151.159	17.6401	1.1	0.91906	-8.57	7.48e-06
Z0772	G2583_0790	tatE	twin arginine translocase protein E	8397.4	3163.75	4126.25	1338.29	-2.65	0.01467	-3.08	0.00183
Z0839	G2583_0851	speF	ornithine decarboxylase	23.3005	26.5733	18.9889	0	1.14	1	0	0.000165
Z0860	G2583_0864	ybgH	putative transport protein	14.3332	28.8501	50.2533	14.5784	2.01	0.3354	-3.45	0.00526
Z0904	G2583_0903	ybgC	acyl-CoA thioester hydrolase YbgC	544.525	357.862	562.965	179.997	-1.52	0.21179	-3.13	0.00196
Z0905	G2583_0904	tolQ	colicin uptake protein TolQ	338.744	177.201	487.313	132.99	-1.91	0.08461	-3.66	0.000702
Z0919	G2583_0916	nadA	quinolinate synthetase	37.7926	20.7507	33.6744	4.26918	-1.82	0.17018	-7.89	0.000291
Z0929	G2583_0925	galE	UDP-galactose-4-epimerase	54.9248	27.2313	17.7856	0	-2.02	0.1069	0	0.000218
Z0935	G2583_0931	modC	molybdate transporter ATP-binding protein	35.672	69.8515	24.1529	6.84807	1.96	0.3249	-3.53	0.01991
Z0939	G2583_0934	ybhD	putative transcriptional regulator LYSR-type	16.6126	10.6664	41.1168	8.39365	-1.56	0.39495	-4.9	0.001
Z0941	G2583_0936	ybhI	putative membrane pump protein	13.3592	3.90041	29.603	0.790197	-3.43	0.11546	-37.46	5.69e-05
Z0946	G2583_0939	-	putative integrase encoded by prophage CP-933K; partial	93.7449	50.1215	91.1636	28.355	-1.87	0.11158	-3.22	0.0033
Z0948	G2583_0942	-	hypothetical protein	99.2372	85.3146	31.7505	0	-1.16	0.52326	0	5.19e-06
Z1028	G2583_1035	ybiN	putative SAM-dependent methyltransferase	47.0724	16.9288	25.2819	0	-2.78	0.03758	0	2.82e-05
Z1037	G2583_1043	ybiP	putative enzyme	26.1095	33.7782	95.0663	9.10901	1.29	0.89708	-10.44	4.53e-06
Z1058	G2583_1062	-	hypothetical protein	12.3538	6.64056	59.6137	13.6989	-1.86	0.32454	-4.35	0.00114
Z1061	G2583_1065	rimO	ribosomal protein S12 methylthiotransferase	29.499	38.5977	10.7602	0	1.31	0.81694	0	0.00286
Z1078	G2583_1082	mdaA	nitroreductase A	134.462	74.1024	73.689	16.9266	-1.81	0.12022	-4.35	0.000997
Z1080	G2583_1084	ybjN	putative sensory transduction regulator	78.9092	187.092	59.378	0	2.37	0.14664	0	4.09e-08
Z1099	G2583_1103	-	hypothetical protein	100.486	170.928	79.4675	5.36261	1.7	0.42898	-14.82	1.64e-06
Z1231	G2583_1124	cydD	cysteine/glutathione ABC transporter membrane/ATP-binding component	110.021	50.4984	71.1966	14.1937	-2.18	0.05664	-5.02	0.000374
Z1240	G2583_1131	dmsA	anaerobic dimethyl sulfoxide reductase subunit A	28.1802	15.5587	16.6333	0	-1.81	0.244669	0	0.000291
Z1241	G2583_1132	dmsB	anaerobic dimethyl sulfoxide reductase subunit B	16.7509	9.05882	15.1893	0	-1.85	0.24198	0	0.000727
Z1244	G2583_1135	ycaD	putative MFS family transporter protein	56.8211	34.1622	49.7372	13.2151	-1.66	0.18623	-3.76	0.00358
Z1245	G2583_1136	-	putative transport	65.4866	54.3882	56.5681	0	-1.2	0.51511	0	5.22e-08
Z1250	G2583_1139	focA	formate transporter	580.247	234.427	950.146	245.91	-2.48	0.02334	-3.86	0.00043
Z1259	G2583_1148	ycaI	hypothetical protein	48.1968	23.1378	37.7262	6.0034	-2.08	0.09559	-6.28	0.000756
Z1267	G2583_1155	ycbC	hypothetical protein	29.6455	26.8264	25.4752	3.38974	-1.11	0.68867	-7.52	0.000747
Z1285	G2583_1172	ycbP	NAD(P)H-dependent FMN reductase	26.9893	10.8546	31.8108	0	-2.49	0.08478	0	5.19e-06
Z1287	G2583_1174	ycbR	putative chaperone	26.9859	30.7415	56.2776	2.15222	1.14	1	-26.15	5.12e-07
Z1294	G2583_1180	pyrD	dihydroorotate dehydrogenase 2	38.7252	50.3282	92.5916	14.5706	1.3	0.89189	-6.35	8.66e-05
Z1297	G2583_1182	-	hypothetical protein	396.369	142.35	373.306	110.116	-2.78	0.01305	-3.39	0.00127
Z1396	G2583_1214	appB	third cytochrome oxidase, subunit II	160.325	83.5605	290.274	95.7407	-1.92	0.09421	-3.03	0.00278
Z1398	G2583_1216	yccC	cryptic autophosphorylating protein tyrosine kinase Etk	21.0254	12.7625	50.877	6.96199	-1.65	0.30771	-7.31	0.000231
Z1402	G2583_1220	ymcB	hypothetical protein	77.7375	67.6809	91.1512	25.5855	-1.15	0.57135	-3.56	0.00204
Z1405	G2583_1223	cspH	cold shock-like protein	175.117	88.0284	115.477	0	-1.99	0.07902	0	1.13e-10
Z1409	G2583_1226	yccM	hypothetical protein	26.5692	21.7332	17.3998	5.41601	-1.22	0.54165	-3.21	0.02932
Z1528	G2583_1261	-	hypothetical protein	38.9266	16.2394	1298.95	63.5385	-2.4	0.07054	-20.44	5.51e-10
Z1531	G2583_1263	-	hypothetical protein	28.5856	30.7074	96.4779	0	1.07	0.94919	0	5.92e-10
Z1537	G2583_1268	-	putative chaperone	114.047	38.535	82.7404	0	-2.96	0.01533	0	2.07e-09
Z1543	G2583_1274	-	ShlA/HecA/FhaA exofamily protein	24.1016	25.3169	15.7131	0	1.05	0.87929	0	0.00053
Z1671	G2583_1296	csgF	curli assembly protein CsgF	25.9806	42.1735	27.5891	0	1.62	0.56134	0	1.17e-05
Z1673	G2583_1298	csgD	DNA-binding transcriptional regulator CsgD	90.4555	159.319	142.01	0	1.76	0.38934	0	1.64e-11
Z1686	G2583_1310	msyB	hypothetical protein	159.984	63.6682	1039.9	322.756	-2.51	0.02828	-3.22	0.00148
Z1692	G2583_1315	yceI	hypothetical protein	145.231	107.844	47.45	0	-1.35	0.34851	0	2.57e-07
Z1693	G2583_1316	-	putative cytochrome	11.137	39.3906	27.9955	0	3.54	0.06285	0	1.17e-05
Z1696	G2583_1318	solA	N-methyltryptophan oxidase	47.661	81.9896	72.6389	13.5694	1.72	0.45733	-5.35	0.000318
Z1698	G2583_1320	dinI	DNA damage-inducible protein I	25.5252	9.25211	15.0903	0	-2.76	0.04908	0	0.000727
Z1720	G2583_1341	flgK	flagellar hook-associated protein FlgK	32.2587	21.6964	20.0766	0.413556	-1.49	0.32984	-48.55	0.000126
Z1738	G2583_1359	holB	DNA polymerase III subunit delta'	43.2966	27.6186	26.4019	0	-1.57	0.29576	0	2.25e-05
Z1940	G2583_1437	ycgK	hypothetical protein	292.627	97.5687	319.031	101.851	-3	0.00915	-3.13	0.00216
Z1941	G2583_1439	ycgL	hypothetical protein	134.262	117.539	189.769	0	-1.14	0.55616	0	1.08e-12
Z1943	G2583_1441	ycgN	hypothetical protein	40.2927	18.8677	70.3171	8.50265	-2.14	0.09875	-8.27	4.53e-05
Z1965	G2583_1463	-	putative iron compound ABC transporter, permease protein	12.0416	11.1215	34.3293	7.7776	-1.08	0.779	-4.41	0.00302
Z1972	G2583_1472	-	partial putative adhesion protein	67.6952	63.464	48.9689	10.8105	-1.07	0.63908	-4.53	0.00164
Z1977	G2583_1477	ychM	putative sulfate transporter YchM	41.8743	18.4392	152.615	10.612	-2.27	0.08201	-14.38	3.3e-07
Z2031	G2583_1526	yciA	acyl-CoA thioester hydrolase	216.446	82.6223	428.609	0	-2.62	0.02176	0	4.34e-16
Z2037	G2583_1532	exoO	putative exonuclease VIII, ds DNA exonuclease, 5' --> 3' specific encoded by prophage CP-933O	13.2875	13.6471	21.9194	6.19507	1.03	1	-3.54	0.016273
Z2153	G2583_1910	ydfJ	putative transport protein	10.6339	15.2959	43.0519	0	1.44	0.89853	0	5.43e-07
Z2173	G2583_1893	ydeA	sugar efflux transporter	104.878	40.5498	20.8036	4.69368	-2.59	0.03097	-4.43	0.01033
Z2206	G2583_1865	-	putative adhesin; FimH protein	28.7028	25.6838	38.694	0	-1.12	0.679362	0	1.03e-06
Z2217	G2583_1854	-	hypothetical protein	74.3017	39.1971	40.0581	0	-1.9	0.1188	0	8.76e-07
Z2239	G2583_1835	-	putative outer membrane porin protein	12.148	12.4489	18.3296	0	1.02	0.89207	0	0.000218
Z2266	G2583_1814	ansP	L-asparagine permease	13.6792	37.4422	29.1376	9.40023	2.74	0.16074	-3.1	0.01269
Z2285	G2583_1795	ydcN	hypothetical protein	36.6283	26.5908	64.7085	0	-1.38	0.40131	0	1.83e-08
Z2293	G2583_1787	-	hypothetical protein	40.2035	46.042	66.3693	15.9232	1.15	1	-4.17	0.0014
Z2300	G2583_1783	trg	methyl-accepting chemotaxis protein III, ribose sensor receptor	31.4492	19.1043	39.8749	8.05606	-1.65	0.25486	-4.95	0.00114
Z2304	G2583_1778	gapC	glyceraldehyde-3-phosphate dehydrogenase	140.514	147.782	2069.18	467.28	1.05	0.82502	-4.43	0.000147
Z2315	G2583_1770	acpD	azoreductase	16.0448	28.5367	13.7934	0	1.78	0.450687	0	0.00101
Z2322	G2583_1763	-	putative outer membrane protein	90.2887	37.7696	48.5854	15.6613	-2.39	0.04535	-3.1	0.00822
Z2337	G2583_1750	-	hypothetical protein	221.274	314.585	372.494	77.4255	1.42	0.67585	-4.81	0.000112
Z2416	G2583_1694	ydaO	C32 tRNA thiolase	71.3663	66.8523	74.7075	20.0156	-1.07	0.676811	-3.73	0.0017
Z2428	G2583_1684	-	partial putative pump protein; disrupted by IS629	48.5023	39.7009	19.8195	6.01189	-1.22	0.50312	-3.3	0.028744
Z2462	G2583_1666	ompG	outer membrane protein	77.4747	88.1111	27.2402	6.50369	1.14	0.97972	-4.19	0.01026
Z2494	G2583_1641	sapA	peptide transport periplasmic protein	36.2602	33.981	51.3908	13.5554	-1.07	0.69642	-3.79	0.00324
Z2496	G2583_1640	sapB	peptide transport permease protein	15.7622	13.1607	18.5795	3.28447	-1.2	0.63876	-5.66	0.00357
Z2498	G2583_1639	sapC	peptide transport permease protein	39.5745	14.4791	37.4486	0	-2.73	0.03788	0	1.72e-06
Z2510	G2583_1632	-	putative transcriptional repressor	17.5509	58.7567	69.5371	19.4519	3.35	0.0629	-3.57	0.00263
Z2521	G2583_1625	-	putative DEOR-type transcriptional regulator	448.308	155.673	203.839	37.6707	-2.88	0.01079	-5.41	9.22e-05
Z2524	G2583_1623	yciH	translation initiation factor Sui1	76.9722	62.3864	220.337	38.0003	-1.23	0.45751	-5.8	5.21e-05
Z2535	G2583_1614	cysB	transcriptional regulator CysB	247.615	118.819	264.321	86.235	-2.08	0.06167	-3.07	0.00269
Z2555	G2583_1596	yciE	hypothetical protein	127.361	51.855	1179.03	356.705	-2.46	0.03472	-3.31	0.00125
Z2557	G2583_1595	-	putative outer membrane protein	21.5562	44.1107	164.994	0	2.05	0.33606	0	4.12e-12
Z2581	G2583_1985	-	twin-argninine leader-binding protein DmsD	29.088	52.3933	77.936	11.6692	1.8	0.42045	-6.68	0.000122
Z2623	G2583_2012	uidR	repressor for uid operon	128.346	225.887	521.766	145.589	1.76	0.38996	-3.58	0.000811
Z2624	G2583_2013	hdhA	7-alpha-hydroxysteroid dehydrogenase	229.662	204.285	1032.32	55.5751	-1.12	0.55138	-18.58	1.7e-09
Z2625	G2583_2014	malI	DNA-binding transcriptional repressor MalI	26.8341	72.192	11.3697	1.6151	2.69	0.10955	-7.04	0.01415
Z2627	G2583_2016	malY	hypothetical protein	47.1186	59.1888	42.2979	12.8159	1.26	0.90872	-3.3	0.01025
Z2644	G2583_2028	nth	endonuclease III	75.0919	26.6995	14.2773	0	-2.81	0.02507	0	0.00101
Z2652	G2583_2033	pdxH	pyridoxamine 5'-phosphate oxidase	56.2249	28.4955	50.7755	0	-1.97	0.11503	0	1.28e-07
Z2659	G2583_2039	-	hypothetical protein	19.657	18.5481	66.3839	0	-1.06	0.78677	0	1.47e-08
Z2666	G2583_2044	-	hypothetical protein	15.6811	9.2792	12.4222	0	-1.69	0.28512	0	0.002
Z2698	G2583_2066	-	putative oxidoreductase, Fe-S subunit	20.5136	8.42151	14.3452	0	-2.44	0.07414	0	0.00101
Z2744	G2583_2162	pheM	phenylalanyl-tRNA synthetase (pheST) operon leader peptide	60.8646	23.9944	41.1267	0	-2.54	0.03976	0	7.45e-07
Z2751	G2583_2168	-	hypothetical protein	50.7205	31.748	80.2847	15.6261	-1.6	0.22879	-5.14	0.000405
Z2756	G2583_2173	-	2-deoxyglucose-6-phosphatase	48.9616	40.7204	90.9936	22.6967	-1.2	0.53646	-4.01	0.0012
Z2763	G2583_2179	ydjC	hypothetical protein	40.984	40.3097	29.032	1.59247	-1.02	0.76934	-18.23	6.91e-05
Z2764	G2583_2180	celF	6-phospho-beta-glucosidase	20.7905	17.6158	31.3832	0	-1.18	0.65153	0	6.32e-06
Z2768	G2583_2184	celA	PTS system N,N'-diacetylchitobiose-specific transporter subunit IIB	80.1416	91.5052	15.3632	0	1.14	0.98061	0	0.000727
Z2785	G2583_2199	ynjA	hypothetical protein	15.7982	38.6445	34.4595	0	2.45	0.19134	0	2.94e-06
Z2788	G2583_2202	-	putative ATP-binding component of a transport system	12.4707	29.1495	29.9806	0	2.34	0.23256	0	7.72e-06
Z2789	G2583_2203	-	putative thiosulfate sulfur transferase	42.5661	36.313	34.8272	1.48459	-1.17	0.54719	-23.46	1.89e-05
Z2791	G2583_2205	-	pyrimidine (deoxy)nucleoside triphosphate pyrophosphohydrolase	15.6388	38.1469	12.9184	0	2.44	0.21051	0	0.00141
Z2829	G2583_2236	yeaL	hypothetical protein	50.4822	17.4056	40.6844	0	-2.9	0.02856	0	7.45e-07
Z2831	G2583_2237	yeaM	putative AraC-type regulatory protein	26.4586	26.5887	28.2596	0	1	0.8871	0	1.17e-05
Z2833	G2583_2238	yeaN	putative amino acid/amine transport protein	11.5172	18.063	15.1507	0	1.57	0.7322	0	0.000727
Z2841	G2583_2245	yeaS	leucine export protein LeuE	253.476	102.743	170.545	48.7068	-2.47	0.02736	-3.5	0.00151
Z2844	G2583_2248	yeaV	putative transporter	66.1752	25.6794	26.561	0	-2.58	0.04027	0	1.8e-05
Z2845	G2583_2249	yeaW	hypothetical protein	56.1758	83.1542	21.7739	0	1.48	0.65286	0	5.79e-05
Z2846	G2583_2250	yeaX	putative diogenase beta subunit	49.5654	102.905	54.4054	15.0147	2.08	0.25776	-3.62	0.00326
Z2855	G2583_2260	pabB	para-aminobenzoate synthase component I	40.3381	30.1846	28.5986	0	-1.34	0.43829	0	9.48e-06
Z2882	G2583_2285	yebU	rRNA (cytosine-C(5)-)-methyltransferase RsmF	27.3315	12.1198	34.864	9.98298	-2.26	0.11319	-3.49	0.00768
Z2935	G2583_2333	cheZ	chemotaxis regulator CheZ	15.4285	9.69157	12.5008	0	-1.59	0.42613	0	0.00141
Z2940	G2583_2338	tar	methyl-accepting chemotaxis protein II	24.5729	18.4702	23.3062	0	-1.33	0.450687	0	4.53e-05
Z2944	G2583_2343	motA	flagellar motor protein MotA	14.8106	5.28613	11.0219	0	-2.8	0.11958	0	0.00286
Z2954	G2583_2351	araF	L-arabinose-binding periplasmic protein	29.3564	18.2102	16.0083	0	-1.61	0.30851	0	0.00053
Z3012	G2583_2373	fliA	flagellar biosynthesis sigma factor	11.229	22.7165	29.0011	0	2.02	0.394	0	9.48e-06
Z3013	G2583_2374	fliC	flagellin	112.687	41.5848	109.546	19.5088	-2.71	0.02361	-5.62	0.000127
Z3034	G2583_2395	fliL	flagellar basal body-associated protein FliL	23.026	11.7782	10.2797	0	-1.95	0.19099	0	0.00615
Z3059	G2583_2417	yedU	chaperone protein HchA	61.7099	43.2022	1378.13	383.123	-1.43	0.31843	-3.6	0.000688
Z3062	G2583_2420	-	hypothetical protein	20.9375	28.4953	31.2311	0	1.36	0.87929	0	6.32e-06
Z3064	G2583_2422	-	putative sulfite oxidase subunit YedZ	42.2511	24.9391	57.4154	0	-1.69	0.22162	0	5.22e-08
Z3069	G2583_2427	-	hypothetical protein	314.143	207.501	232.981	58.7555	-1.51	0.22204	-3.97	0.000567
Z3071	G2583_2428	-	hypothetical protein	195.894	111.177	200.57	24.6034	-1.76	0.125603	-8.15	6.48e-06
Z3167	G2583_2526	-	hypothetical protein	116.259	54.7764	46.9595	2.96246	-2.12	0.07033	-15.85	9.79e-06
Z3174	G2583_2532	yeeD	hypothetical protein	39.2194	27.2215	33.7026	0	-1.44	0.3493	0	2.94e-06
Z3195	G2583_2560	manC	mannose-1-P guanosyltransferase	298.558	132.763	814.611	254.452	-2.25	0.04224	-3.2	0.00155
Z3196	G2583_2561	wbdQ	GDP-mannose mannosylhydrolase	275.542	178.135	1871.99	428.076	-1.55	0.20129	-4.37	0.000163
Z3206	G2583_2565	-	putative UDP-galactose 4-epimerase	1073.62	359.699	1080.72	256.208	-2.98	0.00784	-4.22	0.000228
Z3224	G2583_2583	-	tyrosine kinase	18.0816	11.0304	16.0666	3.3528	-1.64	0.34321	-4.79	0.00753
Z3243	G2583_2600	-	multidrug efflux system subunit MdtA	25.8154	13.845	51.3824	0	-1.86	0.20686	0	1.28e-07
Z3251	G2583_2612	-	hypothetical protein	76.0808	44.7242	276.077	40.1696	-1.7	0.1725	-6.87	1.1e-05
Z3253	G2583_2622	gatR	galactitol utilization operon repressor	41.9494	26.178	437.441	18.8857	-1.6	0.251644	-23.16	1.11e-09
Z3254	G2583_2623	gatD	galactitol-1-phosphate dehydrogenase	7.71283	17.0485	12.9853	0	2.21	0.42613	0	0.00141
Z3269	G2583_2637	-	hypothetical protein	175.852	79.7728	12.7168	0	-2.2	0.05164	0	0.00141
Z3273	G2583_2641	yohL	hypothetical protein	179.491	216.79	178.253	54.2359	1.21	0.956394	-3.29	0.00204
Z3285	G2583_2653	molR_C	putative regulator (fragment)	20.2724	9.04863	16.5274	0	-2.24	0.12613	0	0.000291
Z3291	G2583_2656	yehL	hypothetical protein	45.5211	19.266	268.359	9.35292	-2.36	0.05196	-28.69	5.38e-10
Z3295	G2583_2659	yehQ	hypothetical protein	28.9456	10.9104	66.6597	2.07328	-2.65	0.06466	-32.15	1.18e-07
Z3302	G2583_2662	yehT	putative two-component response-regulatory protein YehT	61.2648	49.6657	37.9069	0	-1.23	0.48744	0	1.45e-06
Z3415	G2583_2701	yeiH	hypothetical protein	158.002	81.8472	51.6231	14.4611	-1.93	0.09385	-3.57	0.00294
Z3421	G2583_2707	yeiM	putative transport system permease protein	10.6833	14.1844	54.3592	6.76323	1.33	1	-8.04	0.000148
Z3436	G2583_2720	yejA	hypothetical protein	46.5623	26.6181	17.0263	2.70539	-1.75	0.18615	-6.29	0.00584
Z3449	G2583_2733	yejO	putative ATP-binding component of a transport system	141.175	52.5403	266.423	56.2199	-2.69	0.02245	-4.74	0.000163
Z3491	G2583_2773	nrdB	ribonucleotide-diphosphate reductase subunit beta	70.0311	23.6322	46.1218	4.06769	-2.96	0.01967	-11.34	3.7e-05
Z3492	G2583_2774	yfaE	2Fe-2S ferredoxin YfaE	27.8664	15.8926	22.4803	0	-1.75	0.244669	0	5.79e-05
Z3495	G2583_2777	-	putative regulator	22.5328	14.1112	17.0202	0	-1.6	0.29395	0	0.000291
Z3506	G2583_2788	-	putative regulator	24.6607	9.05341	10.2607	0	-2.72	0.05723	0	0.00615
Z3508	G2583_2790	-	hypothetical protein	43.4901	16.3807	31.2595	0	-2.65	0.04734	0	6.32e-06
Z3510	G2583_2792	ais	protein induced by aluminum	145.474	200.598	140.386	0	1.38	0.72558	0	1.83e-11
Z3515	G2583_2797	arnT	4-amino-4-deoxy-L-arabinose transferase	40.0885	24.4541	178.067	7.99758	-1.64	0.2259	-22.27	9.72e-09
Z3517	G2583_2799	-	hypothetical protein	171.427	74.2504	3705.12	255.128	-2.31	0.03972	-14.52	7.14e-09
Z3528	G2583_2809	elaC	ribonuclease Z	8.48104	12.1227	14.9392	0	1.43	0.87619	0	0.000727
Z3552	G2583_2828	-	hypothetical protein	89.5978	81.3874	78.9043	0	-1.1	0.6086	0	3.26e-09
Z3556	G2583_2832	-	hypothetical protein	678.576	270.729	707.953	133.857	-2.51	0.02169	-5.29	4.7e-05
Z3593	G2583_2867	yfcB	N5-glutamine S-adenosyl-L-methionine-dependent methyltransferase	59.7548	115.885	143.774	43.0821	1.94	0.31271	-3.34	0.00216
Z3617	G2583_2889	-	hypothetical protein	15.4208	39.8923	39.5064	0	2.59	0.14432	0	8.76e-07
Z3621	G2583_2892	-	hypothetical protein	58.3716	83.2748	30.6137	0	1.43	0.70074	0	6.32e-06
Z3624	G2583_2895	-	aminoimidazole riboside kinase	18.1058	13.274	26.3572	0	-1.36	0.503	0	2.25e-05
Z3627	G2583_2898	-	D-serine permease	71.3098	34.8975	93.3694	9.3135	-2.04	0.08902	-10.03	5.23e-06
Z3630	G2583_2901	emrK	multidrug resistance protein K	11.203	5.23312	13.9779	0	-2.14	0.28365	0	0.00101
Z3632	G2583_2903	evgS	hybrid sensory histidine kinase in two-component regulatory system with EvgA	143.893	51.5251	143.332	41.4498	-2.79	0.01764	-3.46	0.00167
Z3646	G2583_2914	-	putative 2-component transcriptional regulator	93.4292	70.0565	75.3229	0	-1.33	0.37419	0	5.26e-09
Z3652	G2583_2919	-	putative transport protein	16.5248	14.0442	13.1556	0	-1.18	0.65635	0	0.00141
Z3654	G2583_2921	glk	glucokinase	156.64	130.127	431.023	139.903	-1.2	0.46742	-3.08	0.00224
Z3679	G2583_2945	cysZ	putative sulfate transport protein CysZ	80.1211	136.733	81.1238	19.9266	1.71	0.43794	-4.07	0.00104
Z3698	G2583_2964	-	hypothetical protein	42.8788	45.7926	10.8386	0	1.07	0.85762	0	0.00286
Z3717	G2583_2983	-	hypothetical protein	15.4169	9.98319	18.4138	0	-1.54	0.42613	0	0.000218
Z3723	G2583_2989	yffH	hypothetical protein	63.4975	79.1681	35.4184	0	1.25	0.90665	0	2.45e-06
Z3735	G2583_2999	purC	phosphoribosylaminoimidazole-succinocarboxamide synthase	362.858	134.092	130.753	30.1536	-2.71	0.01563	-4.34	0.000493
Z3742	G2583_3005	hyfB	hydrogenase 4 subunit B	12.5507	6.01644	23.688	4.04092	-2.09	0.18367	-5.86	0.00255
Z3743	G2583_3006	hyfC	hydrogenase 4 membrane subunit	23.4654	16.424	44.2853	6.70452	-1.43	0.41331	-6.61	0.000601
Z3744	G2583_3007	hyfD	hydrogenase 4 subunit D	13.1451	4.3373	883.663	37.9812	-3.03	0.11546	-23.27	2.38e-10
Z3745	G2583_3008	hyfE	hydrogenase 4 membrane subunit	21.4491	9.41103	828.508	21.6673	-2.28	0.10741	-38.24	6.38e-12
Z3746	G2583_3009	hyfF	hydrogenase 4 subunit F	39.4343	15.3489	26.4375	0	-2.57	0.05522	0	2.25e-05
Z3773	G2583_3033	xseA	exodeoxyribonuclease VII large subunit	120.046	48.3907	111.062	32.3991	-2.48	0.03012	-3.43	0.00234
Z3802	G2583_3064	-	putative hydrolase	26.1768	13.4992	14.8885	0	-1.94	0.16553	0	0.000727
Z3816	G2583_3074	yphB	hypothetical protein	5.15339	16.7009	13.6494	0	3.24	0.18037	0	0.00101
Z3839	G2583_3090	yfhC	tRNA-specific adenosine deaminase	32.5008	23.8101	13.1002	2.95419	-1.37	0.38887	-4.43	0.02221
Z3842	G2583_3142	yfhL	hypothetical protein	43.5302	59.1175	399.214	42.8365	1.36	0.81377	-9.32	9.63e-07
Z3844	G2583_3144	acpS	4'-phosphopantetheinyl transferase	148.021	106.719	36.398	0	-1.39	0.31805	0	2.05e-06
Z3848	G2583_3148	rnc	ribonuclease III	77.5927	27.4441	1066.75	185.363	-2.83	0.02079	-5.75	2.19e-05
Z3859	G2583_3158	srmB	ATP-dependent RNA helicase SrmB	64.5309	52.2337	35.387	10.808	-1.24	0.4643	-3.27	0.012
Z3871	G2583_3169	yfiM	hypothetical protein	172.914	229.462	50.5065	11.6578	1.33	0.79528	-4.33	0.00212
Z3899	G2583_3187	yfiB	putative outer membrane lipoprotein	26.6834	12.9489	24.8275	0	-2.06	0.14634	0	2.82e-05
Z3945	G2583_3296	-	hypothetical protein	14.7789	5.98406	16.1385	0	-2.47	0.11958	0	0.00053
Z3954	G2583_3304	-	hypothetical protein	14.291	10.0579	17.7402	0	-1.42	0.49471	0	0.000218
Z3966	G2583_3313	-	hypothetical protein	76.9599	51.4065	21.2007	0	-1.5	0.26056	0	9.64e-05
Z3977	G2583_3323	nrdE	ribonucleotide-diphosphate reductase subunit alpha	18.0537	6.67668	18.4955	0	-2.7	0.10117	0	0.000218
Z3978	G2583_3324	nrdF	ribonucleotide-diphosphate reductase subunit beta	3.97311	16.7724	23.8365	0	4.22	0.07211	0	3.57e-05
Z3985	G2583_3331	emrR	transcriptional repressor MprA	157.119	63.6265	80.9435	26.8881	-2.47	0.03094	-3.01	0.00536
Z4020	G2583_3360	hypF	transcriptional regulatory protein	13.0099	22.1167	65.1783	10.6371	1.7	0.60536	-6.13	0.000255
Z4031	G2583_3371	hycC	formate hydrogenlyase subunit 3	21.1682	12.3118	40.5229	6.45029	-1.72	0.248713	-6.28	0.000499
Z4041	G2583_3381	ygbA	hypothetical protein	59.7184	72.9229	31.3678	0	1.22	0.97513	0	6.32e-06
Z4048	G2583_3388	-	putative regulator	115.185	51.0234	36.4524	0	-2.26	0.051281	0	2.05e-06
Z4062	G2583_3402	ygbF	hypothetical protein	218.754	86.3722	50.7273	0	-2.53	0.02316	0	1.28e-07
Z4075	G2583_3415	ygcM	putative 6-pyruvoyl tetrahydrobiopterin synthase	65.2715	56.6586	76.4492	22.3271	-1.15	0.59283	-3.42	0.00288
Z4086	G2583_3424	yqcE	putative transport protein	17.3474	9.04558	19.3586	0	-1.92	0.24198	0	0.000165
Z4092	G2583_3429	-	hypothetical protein	34.2904	18.961	50.249	0	-1.81	0.173951	0	1.47e-07
Z4106	G2583_3442	-	flavodoxin	192.467	166.462	89.7252	27.8669	-1.16	0.51793	-3.22	0.00371
Z4130	G2583_3467	mltA	murein transglycosylase A	70.8101	92.0509	80.7559	22.9129	1.3	0.85706	-3.52	0.00254
Z4150	G2583_3487	-	putative transport protein	69.5595	34.3179	87.2242	17.669	-2.03	0.08323	-4.94	0.000461
Z4162	G2583_3499	kduD	2-deoxy-D-gluconate 3-dehydrogenase	9.53173	22.9317	84.4805	19.9266	2.41	0.32391	-4.24	0.000849
Z4165	G2583_3502	-	putative transporter protein	53.2483	35.2457	51.1635	0	-1.51	0.27449	0	1.28e-07
Z4166	G2583_3503	yqeH	hypothetical protein	23.8818	17.9938	22.5566	0	-1.33	0.49485	0	4.53e-05
Z4196	G2583_3513	-	putative secreted protein	24.0989	10.0613	23.5376	0	-2.4	0.09462	0	3.57e-05
Z4210	G2583_3525	ygeX	diaminopropionate ammonia-lyase	11.6526	5.21854	13.9392	0	-2.23	0.228158	0	0.00101
Z4221	G2583_3536	ygfO	putative transport protein	48.0558	19.4152	50.3778	9.37809	-2.48	0.04344	-5.37	0.000497
Z4225	G2583_3540	ygfT	putative oxidoreductase Fe-S binding subunit	11.8348	11.9293	13.4125	0	1.01	0.89207	0	0.00141
Z4271	G2583_3586	-	putative ATP-binding protein of ABC transport system	18.997	41.373	10.427	0	2.18	0.293828	0	0.00615
Z4273	G2583_3587	frcK	putative fructose transport system kinase	73.5021	70.5085	44.2412	0	-1.04	0.71181	0	4e-07
Z4315	G2583_3629	-	unknown protein encoded by ISEc8	69.0175	28.702	10.0051	0	-2.4	0.05073	0	0.00615
Z4316	G2583_3630	-	unknown protein encoded by ISEc8	60.952	40.8951	28.7364	0	-1.49	0.28667	0	9.48e-06
Z4329	G2583_3639	-	hypothetical protein	44.8294	32.4337	129.858	0	-1.38	0.33133	0	3.64e-11
Z4341	G2583_3713	pitB	partial putative transport protein	12.7899	5.40336	11.1427	0	-2.37	0.18367	0	0.00286
Z4349	G2583_3721	hybB	putative hydrogenase 2 b cytochrome subunit	172.007	68.4559	81.09	8.90624	-2.51	0.02677	-9.1	1.51e-05
Z4360	G2583_3731	-	hypothetical protein	101.636	36.6609	198.996	27.6022	-2.77	0.021153	-7.21	1.27e-05
Z4367	G2583_3737	-	hypothetical protein	41.5871	21.5668	60.368	15.1575	-1.93	0.1426	-3.98	0.00172
Z4382	G2583_3751	-	iron ABC transporter substrate-binding protein	8.33571	29.4121	16.2753	0	3.53	0.081703	0	0.00053
Z4391	G2583_3760	nudF	ADP-ribose pyrophosphatase NudF	201.9	99.5231	458.813	145.21	-2.03	0.0721	-3.16	0.00194
Z4430	G2583_3801	ebgC	cryptic beta-D-galactosidase subunit beta	73.7251	26.5564	28.3959	0	-2.78	0.0267	0	1.17e-05
Z4432	G2583_3803	ygjJ	hypothetical protein	24.7967	9.72177	14.8212	0	-2.55	0.081703	0	0.000727
Z4433	G2583_3804	ygjK	putative glycosyl hydrolase	20.0122	11.4908	11.5207	0	-1.74	0.22473	0	0.002
Z4438	G2583_3809	ygjP	hypothetical protein	79.4152	49.0258	62.3915	0	-1.62	0.20811	0	2.56e-08
Z4439	G2583_3810	ygjQ	hypothetical protein	29.5174	19.4297	12.3741	0	-1.52	0.28042	0	0.002
Z4443	G2583_3814	ygjV	hypothetical protein	47.284	36.6308	45.9774	9.57971	-1.29	0.45122	-4.8	0.00154
Z4455	G2583_3825	yqjF	hypothetical protein	36.9955	12.8845	512.691	25.963	-2.87	0.03945	-19.75	1.83e-09
Z4458	G2583_3828	yhaI	putative cytochrome	5.98133	20.4103	33.3678	0	3.41	0.14853	0	3.54e-06
Z4466	G2583_3836	tdcE	formate acetyltransferase 3	17.4107	10.6528	10.6672	0	-1.63	0.39495	0	0.00286
Z4472	G2583_3842	yhaB	hypothetical protein	33.3435	11.2008	39.7287	4.17438	-2.98	0.03349	-9.52	9.86e-05
Z4478	G2583_3848	yhaF	alpha-dehydro-beta-deoxy-D-glucarate aldolase	15.7227	7.29915	13.3215	0	-2.15	0.14853	0	0.00141
Z4487	G2583_3857	-	putative phosphotransferase system enzyme subunit	3.79682	10.6453	11.6355	1.89072	2.8	0.30522	-6.15	0.01022
Z4531	G2583_3895	yhbC	hypothetical protein	553.413	291.693	396.121	115.042	-1.9	0.08781	-3.44	0.00112
Z4562	G2583_3924	yrbK	hypothetical protein	115.116	155.69	251.618	61.772	1.35	0.77532	-4.07	0.000474
Z4578	G2583_3940	yhcG	hypothetical protein	43.5472	14.8302	29.5197	0	-2.94	0.032991	0	7.72e-06
Z4598	G2583_3959	yhcO	hypothetical protein	100.103	45.8925	1651.23	428.629	-2.18	0.06004	-3.85	0.000416
Z4606	G2583_3967	maf	Maf-like protein	281.14	217.361	343.579	101.614	-1.29	0.37114	-3.38	0.00133
Z4622	G2583_3981	yhdJ	putative methyltransferase	13.0097	13.5587	26.7167	2.3047	1.04	1	-11.59	0.000103
Z4628	G2583_3986	yhdV	hypothetical protein	171.376	75.0297	386.501	0	-2.28	0.04254	0	1.18e-15
Z4727	G2583_4072	nirD	nitrite reductase small subunit	49.0143	66.2942	10.9442	0	1.35	0.80235	0	0.00286
Z4733	G2583_4078	-	fructoselysine 3-epimerase	24.3801	10.701	15.145	1.91594	-2.28	0.1282	-7.9	0.00407
Z4764	G2583_4106	feoB	ferrous iron transport protein B	84.6172	29.3392	390.173	29.8983	-2.88	0.01837	-13.05	7.85e-08
Z4784	G2583_4123	glpG	intramembrane serine protease GlpG	92.3894	101.722	30.4758	0	1.1	0.91369	0	7.72e-06
Z4785	G2583_4124	glpE	thiosulfate sulfurtransferase	98.2303	57.1502	36.5063	0	-1.72	0.16281	0	1.72e-06
Z4798	G2583_4135	yhgN	putative dITP- and XTP- hydrolase	56.8257	65.7163	54.1991	9.53823	1.16	1	-5.68	0.000519
Z4799	G2583_4136	-	putative DNA processing protein	98.3727	53.3033	20.6936	0	-1.85	0.12152	0	9.64e-05
Z4809	G2583_4144	yhhY	putative acetyltransferase YhhY	16.4283	6.26251	18.3479	0	-2.62	0.09679	0	0.000218
Z4824	G2583_4155	livF	leucine/isoleucine/valine transporter ATP-binding subunit	18.8604	10.0166	10.262	0	-1.88	0.23265	0	0.00615
Z4849	G2583_4178	-	hypothetical protein	242.964	417.64	92.8265	8.32908	1.72	0.40942	-11.14	2.48e-06
Z4868	G2583_4197	nikA	periplasmic binding protein for nickel	47.9027	41.9216	10.2364	0	-1.14	0.5967	0	0.00615
Z4872	G2583_4201	nikE	nickel transporter ATP-binding protein NikE	20.4705	7.35838	14.3142	0	-2.78	0.05768	0	0.00101
Z4874	G2583_4203	-	putative regulator	131.954	91.8387	78.5704	20.0848	-1.44	0.28262	-3.91	0.00128
Z4910	G2583_4234	chuS	putative heme/hemoglobin transport protein	45.683	17.6704	60.593	14.7562	-2.59	0.0412252	-4.11	0.00158
Z4919	G2583_4242	hmuV	hemin importer ATP-binding subunit	8.13765	16.1307	140.07	33.2153	1.98	0.49471	-4.22	0.000484
Z4920	G2583_4243	yhiD	putative Mg(2+) transport ATPase	127.576	142.108	2580.55	608.578	1.11	0.91201	-4.24	0.000204
Z4932	G2583_4255	treF	trehalase	60.0377	23.2558	125.357	35.9401	-2.58	0.03529	-3.49	0.00193
Z4948	G2583_4269	bcsA	cellulose synthase catalytic subunit	20.6871	7.98233	11.203	0	-2.59	0.07414	0	0.00286
Z4971	G2583_4288	-	putative major fimbrial subunit	5.84655	11.5285	44.2587	0	1.97	0.61209	0	4e-07
Z4975	G2583_4292	yiaC	hypothetical protein	28.3391	52.2232	48.4204	3.76858	1.84	0.38594	-12.85	2.84e-05
Z4994	G2583_4311	xylR	putative regulator of xyl operon	114.622	82.3738	46.9784	0	-1.39	0.31614	0	2.57e-07
Z4998	G2583_4315	yiaI	hypothetical protein	22.8242	11.8823	18.137	4.1437	-1.92	0.19099	-4.38	0.01143
Z5003	G2583_4319	yiaT	putative outer membrane protein	17.4065	8.43429	23.2036	0	-2.06	0.177284	0	4.53e-05
Z5009	G2583_4324	-	hypothetical protein	75.7403	114.975	11.7832	0	1.52	0.60625	0	0.002
Z5010	G2583_4325	yiaY	putative alcohol dehydrogenase	13.4286	9.52321	36.8026	0	-1.41	0.5733	0	1.72e-06
Z5021	G2583_4333	yibH	hypothetical protein	15.515	19.7899	92.4429	9.10234	1.28	1	-10.16	5.62e-06
Z5026	G2583_4338	yibL	hypothetical protein	80.2306	71.1099	36.414	0	-1.13	0.58576	0	2.05e-06
Z5042	G2583_4354	yibD	putative glycosyl transferase	54.9746	34.0467	51.9538	14.9303	-1.61	0.22184	-3.48	0.00433
Z5050	G2583_4362	waaD	putative LPS biosynthesis enzyme	92.3441	43.6408	238.146	52.9395	-2.12	0.0803	-4.5	0.000242
Z5053	G2583_4365	waaI	putative LPS biosynthesis enzyme	163.312	60.0989	303.93	34.1741	-2.72	0.01823	-8.89	1.52e-06
Z5054	G2583_4366	waaP	putative LPS biosynthesis enzyme	55.9622	89.4564	166.093	42.4987	1.6	0.56121	-3.91	0.000713
Z5079	G2583_4389	-	hypothetical protein	42.9106	76.6251	16.6358	0	1.79	0.4222	0	0.000291
Z5084	G2583_4393	yicI	alpha-xylosidase YicI	42.8554	29.1762	50.1844	5.2121	-1.47	0.32874	-9.63	5.29e-05
Z5092	G2583_4401	-	hypothetical protein	105.029	60.206	71.9981	22.8778	-1.74	0.14058	-3.15	0.00531
Z5105	G2583_4409	espB	secreted protein EspB	209.04	96.8956	153.663	0	-2.16	0.05246	0	7.82e-12
Z5106	G2583_4410	espD	secreted protein EspD	26.1042	36.3558	32.1927	0	1.39	0.80148	0	5.19e-06
Z5108	G2583_4412	sepL	hypothetical protein	47.2767	23.7817	13.3475	0	-1.99	0.12164	0	0.00141
Z5114	G2583_4418	-	hypothetical protein	168.276	56.428	245.599	0	-2.98	0.01132	0	9.17e-14
Z5120	G2583_4424	escV	hypothetical protein	11.4421	6.051	13.0375	0	-1.89	0.28365	0	0.00141
Z5123	G2583_4427	-	hypothetical protein	47.7648	26.4809	23.9246	0	-1.8	0.15172	0	3.57e-05
Z5132	G2583_4435	escU	secretion system apparatus protein SsaU	14.7177	10.3905	31.4397	1.6011	-1.42	0.42613	-19.64	4.69e-05
Z5139	G2583_4442	-	hypothetical protein	16.1194	25.0692	48.7274	0	1.56	0.65153	0	1.94e-07
Z5140	G2583_4443	-	hypothetical protein	79.7742	34.5639	58.1564	16.6582	-2.31	0.054497	-3.49	0.00461
Z5146	G2583_4448	yicL	putative permease transporter	47.0757	30.2442	47.5509	1.14459	-1.56	0.26425	-41.54	1.87e-06
Z5147	G2583_4449	nlpA	cytoplasmic membrane lipoprotein-28	44.6452	39.5168	108.175	0	-1.13	0.60973	0	1.95e-10
Z5151	G2583_4453	-	hypothetical protein	53.2096	36.9158	110.611	0	-1.44	0.327732	0	1.58e-10
Z5168	G2583_4468	emrD	multidrug resistance protein D	27.3746	42.0371	43.2731	0	1.54	0.60622	0	5.43e-07
Z5181	G2583_4479	yidE	hypothetical protein	81.7906	51.6343	282.665	26.9082	-1.58	0.21942	-10.5	5.06e-07
Z5187	G2583_4485	-	hypothetical protein	89.282	43.0273	152.058	22.7663	-2.08	0.08313	-6.68	3.09e-05
Z5202	G2583_4498	tnaL	tryptophanase leader peptide	108.204	135.956	14.8633	0	1.26	0.88882	0	0.000727
Z5204	G2583_4500	tnaB	tryptophan permease TnaB	48.5746	20.1201	62.844	4.60036	-2.41	0.04963	-13.66	9.85e-06
Z5219	G2583_4518	pstS	phosphate ABC transporter periplasmic substrate-binding protein PstS	145.56	101.545	238.837	10.0143	-1.43	0.2807	-23.85	3.31e-09
Z5225	G2583_4524	-	putative major fimbrial subuit	30.7267	10.3677	14.3586	0	-2.96	0.034765	0	0.00101
Z5277	G2583_4560	yifB	putative ATP-dependent protease	34.35	26.5441	22.5132	0	-1.29	0.49314	0	4.53e-05
Z5307	G2583_4590	yifK	putative transport protein YifK	103.886	73.2235	1796.84	147.761	-1.42	0.29643	-12.16	4.17e-08
Z5328	G2583_4608	xerC	site-specific tyrosine recombinase XerC	79.513	111.418	77.8873	0	1.4	0.7398	0	3.58e-09
Z5329	G2583_4609	yigB	flavin mononucleotide phosphatase	21.9364	15.0054	15.1852	0	-1.46	0.3929	0	0.000727
Z5334	G2583_4614	-	hypothetical protein	15.3399	12.7116	118.992	5.0669	-1.21	0.7177	-23.48	5.06e-08
Z5345	G2583_4624	yigK	hypothetical protein	44.5781	26.573	100.194	0.364941	-1.68	0.2141	-274.55	4.03e-10
Z5347	G2583_4626	-	putative sugar phosphatase	156.344	67.318	146.124	29.7892	-2.32	0.04031	-4.91	0.000227
Z5418	G2583_4682	yihT	putative aldolase	15.1931	18.3905	14.964	0	1.21	1	0	0.000727
Z5428	G2583_4690	-	hypothetical protein	5.7565	12.5521	14.9591	0	2.18	0.51481	0	0.000727
Z5441	G2583_4702	frvX	putative fructose-specific phosphotransferase system protein FrvX	25.6775	39.6996	23.5697	0	1.55	0.63365	0	3.57e-05
Z5509	G2583_4765	frwD	putative fructose-like phosphotransferase EIIB subunit 3	24.8857	12.9306	15.3481	0	-1.92	0.18731	0	0.000727
Z5523	G2583_4777	-	putative citrate permease	16.7027	10.3584	16.0521	4.53142	-1.61	0.31512	-3.54	0.03652
Z5547	G2583_4790	-	hypothetical protein	80.5676	50.0832	31.0347	0	-1.61	0.19789	0	6.32e-06
Z5563	G2583_4805	htrC	heat shock protein C	244.921	201.941	150.187	28.4136	-1.21	0.4584	-5.29	0.00011
Z5624	G2583_4851	yjbE	hypothetical protein	18.8689	19.7601	19.7899	0	1.05	0.85396	0	0.000126
Z5632	G2583_4859	malE	maltose ABC transporter periplasmic protein	14.4496	15.6824	18.3743	0	1.09	1	0	0.000218
Z5645	G2583_4871	yjbK	zinc uptake transcriptional repressor	38.6007	78.7445	514.356	117.121	2.04	0.28042	-4.39	0.000201
Z5648	G2583_4874	pspG	phage shock protein G	89.2096	151.28	34.5617	3.41963	1.7	0.436173	-10.11	8.03e-05
Z5665	G2583_4891	yjcF	hypothetical protein	13.9217	4.83078	17.6335	0	-2.88	0.14807	0	0.000218
Z5675	G2583_4901	nrfG	formate-dependent nitrite reductase complex subunit NrfG	4.43486	10.7326	24.2018	0	2.42	0.30522	0	3.57e-05
Z5681	G2583_4906	yjcQ	multidrug efflux system protein MdtO	13.3722	17.3804	17.646	0	1.3	0.90931	0	0.000218
Z5717	G2583_4941	yjdE	arginine:agmatin antiporter	13.5899	12.2627	14.1042	2.3713	-1.11	0.70151	-5.95	0.00548
Z5725	G2583_4949	dcuB	anaerobic C4-dicarboxylate transporter	25.1711	34.4812	11.7267	0	1.37	0.84382	0	0.002
Z5726	G2583_4950	yjdG	DNA-binding transcriptional activator DcuR	113.959	94.3641	144.379	15.7381	-1.21	0.47901	-9.17	4.75e-06
Z5731	G2583_4955	-	hypothetical protein	91.4426	33.026	56.685	0	-2.77	0.02152	0	5.22e-08
Z5753	G2583_4975	ecnA	entericidin A	23.6696	33.5357	72.4957	0	1.42	0.78963	0	7.08e-09
Z5757	G2583_4979	ampC	beta-lactamase	47.5762	31.7916	36.5914	0	-1.5	0.27538	0	1.72e-06
Z5758	G2583_4980	frdD	fumarate reductase subunit D	138.791	363.797	53.5329	0	2.62	0.08981	0	8.64e-08
Z5801	G2583_5019	yjfR	putative L-ascorbate 6-phosphate lactonase	13.7054	16.0772	17.233	0	1.17	1	0	0.000291
Z5804	G2583_5022	ptxA	PTS system L-ascorbate-specific transporter subunit IIA	10.7222	11.912	23.7559	0	1.11	1	0	3.57e-05
Z5822	G2583_5041	ytfG	putative oxidoreductase	46.6558	37.5147	22.735	0	-1.24	0.48509	0	4.53e-05
Z5865	G2583_5083	yjgL	hypothetical protein	41.4571	19.4983	64.9062	15.2612	-2.13	0.08997	-4.25	0.00103
Z5900	G2583_5106	-	hypothetical protein	81.0356	45.797	96.4908	26.4821	-1.77	0.14353	-3.64	0.00144
Z5922	G2583_5125	uxuR	DNA-binding transcriptional repressor UxuR	149.704	60.0545	65.7526	8.58885	-2.49	0.02825	-7.66	7.14e-05
Z5930	G2583_5133	-	hypothetical protein	53.7615	33.9061	28.5795	0	-1.59	0.23517	0	9.48e-06
Z5957	G2583_5159	yjjM	hypothetical protein	28.4965	63.6057	25.7776	0	2.23	0.19972	0	2.25e-05
Z5964	G2583_5166	yjjP	putative structural protein	39.5669	20.6886	18.0034	0	-1.91	0.143	0	0.000218
Z5966	G2583_5167	yjjQ	putative regulator	37.223	14.0482	18.9772	0	-2.65	0.05255	0	0.000165
Z5967	G2583_5168	bglJ	DNA-binding transcriptional activator BglJ	52.6875	31.6497	10.4344	0	-1.66	0.2022	0	0.00615
Z6003	G2583_5259	creD	hypothetical protein	28.5954	24.8275	25.1946	4.52252	-1.15	0.62386	-5.57	0.00477
Z6006	G2583_5262	lasT	putative RNA methyltransferase	14.751	15.5711	73.1183	0	1.06	1	0	6.4e-09
Z6052	G2583_1944	-	hypothetical protein	61.8994	85.3696	16.8669	0	1.38	0.75471	0	0.000291
