# Supplementary material for: Enterohemorrhagic Escherichia coli senses low biotin status in the large intestine for colonization and infection
Source: Nat Commun. 2015 Mar 20;6:6592. doi: 10.1038/ncomms7592 (PMC4382993; doi:10.1038/ncomms7592)
Supplement: Supplementary Data 2 — Up- or down-regulated LEE genes and adhesin genes in both HeLa-attached O157 and O55 [file ncomms7592-s3.xls]

## Sheet: Sheet1
Up- or down-regulated LEE genes and adhesin genes in both HeLa-attached O157 and O55
Locus_tag
O157	O55	Gene	Product	RPKM DMEM-grown O157	RPKM HeLa-attached O157	RPKM DMEM-grown O55	RPKM HeLa-attached O55	Fold_change in O157	P value	Fold_change in O55	P value
LEE genes
Z5102	G2583_4406	orf29	hypothetical protein	17.2704	0	103.767	0	0	0.00053	0	2.78e-10
Z5103	G2583_4407	escF	Type III secretion apparatus needle protein	111.014	0	359.932	0	0	3.47e-10	0	2.4e-15
Z5104	G2583_4408	cesD2	hypothetical protein	318.806	57.7545	317.301	0	-5.52	0.000192	0	8.1e-15
Z5107	G2583_4411	espA	EspA	35.0576	0	26.4807	0	0	4.28e-06	0	2.25e-05
Z5109	G2583_4413	escD	Pas	83.5081	8.39921	48.9494	0	-9.94	2.28e-05	0	1.94e-07
Z5110	G2583_4414	eae	Gamma intimin	81.5307	15.5147	113.055	8.10638	-5.26	0.00131	-13.95	4.92e-07
Z5114	G2583_4418	cesF	hypothetical protein	168.276	56.428	245.599	0	-2.98	0.0113	0	9.17e-14
Z5116	G2583_4420	sepQ	SepQ	74.1691	12.4613	46.7692	14.6477	-5.95	0.00052	-3.19	0.00783
Z5118	G2583_4422	orf15	hypothetical protein	66.5941	0	114.737	0	0	2.87e-08	0	1.13e-10
Z5121	G2583_4425	orf12	hypothetical protein	42.1525	0	11.791	0	0	1.22e-06	0	0.002
Z5124	G2583_4428	escJ	EscJ	42.5149	0	31.8829	0	0	1.03e-06	0	5.19e-06
Z5126	G2583_4430	escC	EscC	14.7053	0	49.379	0	0	0.00101	0	1.94e-07
Z5127	G2583_4431	cesD	Type III secretion low calcium response chaperone LcrH/SycD	3.982	0	29.8893	0	ND	ND	0	7.72e-06
Z5128	G2583_4432	grlA	hypothetical protein	17.6052	0	14.3956	7.29882	0	0.000391	-1.97	0.18
Z5129	G2583_4433	grlR	hypothetical protein	704.865	126.968	859.027	143.775	-5.55	0.000136	-5.97	1.83e-05
Z5136	G2583_4439	orf5	hypothetical protein	52.873	8.79964	1757.25	21.8162	-6.01	0.0011	-80.55	4.5e-15
Z5137	G2583_4440	orf4	hypothetical protein	68.9461	17.6253	1759.74	31.3503	-3.91	0.00524	-56.13	7.92e-14
Z5140	G2583_4443	ler	hypothetical protein	79.7742	34.5639	58.1564	16.6582	-2.31	0.0545	-3.49	0.00461
Z5142	G2583_4444	espG	hypothetical protein	164.005	5.21854	134.38	37.6767	-31.43	6.9e-09	-3.57	0.00175
Adhesins genes
Z4332	G2583_3641	lifA	EHEC factor for adherence	94.6627	9.59473	135.1	44.301	-9.87	3.09e-05	-3.05	0.00383
Z5225	G2583_4524	lpfA	Fimbrial protein	30.7267	10.3677	14.3586	0	-2.96	0.0348	0	0.00101
Z2200	G2583_1870	fmlA	Putative Fml fimbriae subunit	0	4377.01	1.39443	1386.02	#DIV/0!	0	993.97	0
Z2201	G2583_1869	FimC	P pilus assembly protein, chaperone PapD	27.3186	780.307	4.16879	183.401	28.56	4.54e-09	43.99	5.99e-08
Z2053	G2583_1547	acfC	Porcine attaching-effacing associated protein	95.6205	12.3715	214.902	7.56423	-7.73	8.21e-05	-28.41	1.77e-09
ND, Not determined (RPKM <10 in both DMEM-grown and HeLa-attached bacteria).
