# Supplementary material for: Enterohemorrhagic Escherichia coli senses low biotin status in the large intestine for colonization and infection
Source: Nat Commun. 2015 Mar 20;6:6592. doi: 10.1038/ncomms7592 (PMC4382993; doi:10.1038/ncomms7592)
Supplement: Supplementary Data 3 — Potential BirA-binding sites in the Escherichia coli O157:H7 EDL933 genome identified by ChIP-seq [file ncomms7592-s4.xls]

## Sheet: Sites
Potential BirA-binding sites in the Escherichia coli O157:H7 EDL933 genome identified by ChIP-seq
	Peak position
Site	Start	End	Category	Related gene	Function	RPKM_Mock-ChIP	RPKM_BirA-ChIP	Fold*	P value	Fold†
Site1	61531	61591	ORF	imp	organic solvent tolerance protein	73.33	351.25	4.79	0.051
Site2	99311	99351	ORF	murF	UDP-N-acetylmuramoyl-tripeptide--D-alanyl-D-alanine ligase	93.18	355.94	3.82	0.078
Site3	119771	119811	ORF	hofc	type IV pilin biogenesis protein	63.37	312.41	4.93	0.051
Site4	183051	183091	ORF	pfs	5'-methylthioadenosine/S-adenosylhomocysteine nucleosidase	78.3	331.98	4.24	0.062
Site5	340231	340271	ORF	yagx	putative enzyme	34.24	219.84	6.42	0.027	9.16±1.59
Site6	443431	443471	ORF	Z0461	putative permease; hexosephosphate transport	28.17	216.9	7.7	0.019
Site7	582611	582671	ORF	Z0609	hypothetical protein	59.11	216.92	3.67	0.081
Site8	588691	588731	ORF	Z0615	RTX family exoprotein	48.29	210.06	4.35	0.059
Site9	592531	592591	ORF	Z0615	RTX family exoprotein	28.17	216.88	7.7	0.019
Site10	790691	790731	IG	fur	ferric uptake regulator	59.55	266.79	4.48	0.058	7.55±2.75
Site11	873611	873651	ORF	galM	aldose 1-epimerase	24.25	200.03	8.25	0.015
Site12	933271	933311	IG	bioB	biotin synthase	78.43	730.96	9.32	0.034	7.82±2.52
Site13	966351	966391	ORF	Z1026	catecholate siderophore receptor Fiu	37.04	194.09	5.24	0.041
Site14	1222511	1222551	ORF	Z1292	putative fimbrial-like protein	73.37	374.91	5.11	0.042
Site15	1436211	1436251	ORF	Z1542	ShlA/HecA/FhaA exofamily protein	95.55	488.25	5.11	0.042
Site16	2259031	2259071	ORF	yciL	23S rRNA pseudouridylate synthase B	22.83	313.85	13.75	0.0043	12.11±7.63
Site17	2375911	2375951	ORF	malY	hypothetical protein	76.23	295	3.87	0.078
Site18	2795571	2795611	ORF	Z3135	putative invasin	160.86	526.01	3.27	0.099
Site19	2904631	2904671	IG	Z2120	putative endolysin of prophage CP-933O	51.75	257.72	4.98	0.051
Site20	3091431	3091471	ORF	yejM	putative sulfatase	62.51	376.29	6.02	0.029
Site21	3102491	3102531	ORF	napC	cytochrome c-type protein NapC	36.32	307.97	8.48	0.015
Site22	3200391	3200431	ORF	nuoB	NADH dehydrogenase subunit B	80.23	345.79	4.31	0.061
Site23	3323551	3323591	ORF	ligA	NAD-dependent DNA ligase LigA	31.19	175.6	5.63	0.036
Site24	3440371	3440411	ORF	Z3787	hypothetical protein	110.72	385.29	3.48	0.093
Site25	3471531	3471571	ORF	yphG	hypothetical protein	47.39	399.52	8.43	0.015
Site26	3471711	3471751	ORF	yphG	hypothetical protein	85.11	389.8	4.58	0.054
Site27	3626371	3626411	ORF	hypF	transcriptional regulatory protein	77.36	346.57	4.48	0.058
Site28	3630071	3630111	ORF	ascG	ascBF operon repressor	46.09	200.51	4.35	0.059
Site29	3672471	3672511	ORF	ygcB	hypothetical protein	43.22	299.93	6.94	0.025
Site30	3772411	3772451	ORF	kduD	2-deoxy-D-gluconate 3-dehydrogenase	59.39	345.07	5.81	0.035
Site31	3866531	3866571	ORF	sbm	methylmalonyl-CoA mutase	133.19	438.18	3.29	0.099
Site32	3878551	3878591	IG	epd	erythrose 4-phosphate dehydrogenase	42.34	364.94	8.62	0.014
Site33	3964251	3964291	IG	dkgA	2,5-diketo-D-gluconate reductase A	60.88	375.03	6.16	0.029	25.64±12.78
Site34	3991751	3991791	ORF	tolC	outer membrane channel protein	54.16	297.88	5.5	0.037
Site35	4069671	4069711	ORF	tdcD	propionate/acetate kinase	66.75	229.63	3.44	0.093
Site36	4151551	4151591	ORF	yrbH	D-arabinose 5-phosphate isomerase	72.88	429.24	5.89	0.035
Site37	4260311	4260351	ORF	fusA	elongation factor G	43.33	397.36	9.17	0.012
Site38	4344671	4344711	ORF	Z4788	hypothetical protein	45.87	420.59	9.17	0.012
Site39	4395511	4395551	IG	yhhQ	hypothetical protein	82.93	728.08	8.78	0.011	19.81±5.11
Site40	4429031	4429071	ORF	yhiH	putative ATP-binding component of a transport system, fragment 1	7.59	264.39	34.84	0.00012	7.07±2.42
Site41	4444551	4444591	ORF	yhiQ	putative methyltransferase	27.99	230.95	8.25	0.015
Site42	4782091	4782151	ORF	atpA	F0F1 ATP synthase subunit alpha	36.95	345.52	9.35	0.011
Site43	4834671	4834711	ORF	wecC	UDP-N-acetyl-D-mannosamine dehydrogenase	101.9	394.36	3.87	0.078
Site44	4862351	4862391	ORF	uvrD	DNA-dependent helicase II	88.21	368.72	4.18	0.063	6.00±0.80
Site45	4876071	4876131	IG	yigM	hypothetical protein	334.23	2533.47	7.58	0.023	11.24±2.78
Site46	4887911	4887951	ORF	tatC	twin-arginine protein translocation system subunit TatC	82.64	341.29	4.13	0.064
Site47	4913531	4913571	ORF	polA	DNA polymerase I	71.09	282.22	3.97	0.077
Site48	4972851	4972891	ORF	cpxA	two-component sensor protein	84.52	278.07	3.29	0.099
Site49	5116011	5116051	ORF	lysC	aspartate kinase III	15.53	277.71	17.88	0.0019
Site50	5122391	5122431	ORF	yjbH	hypothetical protein	52.89	426.84	8.07	0.015
Site51	5208771	5208831	ORF	phnD	periplasmic binding protein component of Pn transporter	63.75	270.31	4.24	0.062
Site52	5225371	5225411	ORF	melR	DNA-binding transcriptional regulator MelR	110.45	416.39	3.77	0.079
Site53	5261591	5261631	ORF	blc	outer membrane lipoprotein Blc	30.04	254.78	8.48	0.015
Site54	5278371	5278431	ORF	yjeF	hypothetical protein	40.46	235.08	5.81	0.035
Site55	5452291	5452331	ORF	yjiJ	putative transport protein	33.12	374.61	11.31	0.007
Site56	5477691	5477731	ORF	yjiY	putative carbon starvation protein	69.37	310.79	4.48	0.058
*: Fold enrichment measured by ChIP-seq.
†: Fold enrichment measured by ChIP-qPCR, and values shown are the means ± SD of three independent experiments.
IG: BirA-binding peaks found within intergenic regions.
ORF: BirA-binding peaks found within ORFs.
